# Supplementary material for: Robust flexural performance and fracture behavior of TiO2 decorated densified bamboo as sustainable structural materials
Source: Nat Commun. 2023 Mar 4;14:1234. doi: 10.1038/s41467-023-36939-6 (PMC9985615; doi:10.1038/s41467-023-36939-6)
Supplement: Supplementary file 3 — Source Data [file 41467_2023_36939_MOESM3_ESM.xlsx]

## Sheet: Fig.1c,1d,1g,1h
Fig1.c								Fig.1d										Fig.1g								Fig.1h
		Lignin content(%)	error		Density(g*cm-3)	error			Natural bamboo		Alkali bamboo		Natural-TiO2		Alkali-TiO2				TiO2 powder		natural bamboo		TiO2 bamboo				Natural bamboo		TiO2 bamboo-0nm		TiO2 bamboo-10nm
	Natural bamboo	27.8333	2.02073		0.69	0.04			wavelength(cm-1)	Transmittance (a.u.)	wavelength(cm-1)	Transmittance (a.u.)	wavelength(cm-1)	Transmittance (a.u.)	wavelength(cm-1)	Transmittance (a.u.)			2 theta	Intensity	angle°	Intensity	angle°	Intensity			Binding energy（eV）	Counts/s	Binding energy（eV）	Counts/s	Binding energy（eV）	Counts/s
	Densified bamboo	14.1667	3.81881		1.34333	0.04509			4000.12	99.1082	4000.12	98.8829	4000.12	99.6245	4000.12	98.502			5	5	5	1013	5	507			1200	20881.2	1200	3745	1200	35256.2
									3999.64	99.103	3999.64	98.8833	3999.64	99.6226	3999.64	98.5014			5.02	5	5.02	1013	5.02	507			1199	20712.5	1199	3620	1199	35406.2
									3999.16	99.0998	3999.16	98.8846	3999.16	99.6223	3999.16	98.501			5.04	5	5.04	1013	5.04	507			1198	21050	1198	3515	1198	35750
									3998.68	99.099	3998.68	98.8858	3998.68	99.6234	3998.68	98.5004			5.06	6	5.06	1014	5.06	506			1197	21262.5	1197	3780	1197	35025
									3998.2	99.1006	3998.2	98.8863	3998.2	99.6255	3998.2	98.4995			5.08	7	5.08	1015	5.08	506			1196	20787.5	1196	3415	1196	35200
									3997.71	99.104	3997.71	98.8857	3997.71	99.6278	3997.71	98.4985			5.1	8	5.1	1016	5.1	505			1195	21156.2	1195	3765	1195	35556.2
									3997.23	99.108	3997.23	98.8837	3997.23	99.6298	3997.23	98.498			5.12	8	5.12	1016	5.12	504			1194	20912.5	1194	3680	1194	35631.2
									3996.75	99.1118	3996.75	98.8807	3996.75	99.631	3996.75	98.4985			5.14	7	5.14	1016	5.14	505			1193	20793.8	1193	3750	1193	35425
									3996.27	99.1145	3996.27	98.8769	3996.27	99.6312	3996.27	98.5003			5.16	6	5.16	1015	5.16	506			1192	20993.8	1192	3545	1192	36200
									3995.78	99.1157	3995.78	98.8728	3995.78	99.6303	3995.78	98.5033			5.18	4	5.18	1013	5.18	508			1191	20993.8	1191	3495	1191	36125
									3995.3	99.1158	3995.3	98.869	3995.3	99.6288	3995.3	98.5071			5.2	3	5.2	1011	5.2	510			1190	20825	1190	3465	1190	35487.5
									3994.82	99.1152	3994.82	98.8656	3994.82	99.627	3994.82	98.5112			5.22	2	5.22	1009	5.22	511			1189	20687.5	1189	3610	1189	35818.8
									3994.34	99.1147	3994.34	98.8631	3994.34	99.6253	3994.34	98.5149			5.24	2	5.24	1008	5.24	510			1188	20456.2	1188	3610	1188	35325
									3993.86	99.1145	3993.86	98.8615	3993.86	99.624	3993.86	98.5179			5.26	2	5.26	1007	5.26	510			1187	20931.2	1187	3480	1187	35387.5
									3993.37	99.1149	3993.37	98.861	3993.37	99.6232	3993.37	98.5205			5.28	3	5.28	1006	5.28	509			1186	21162.5	1186	3545	1186	36025
									3992.89	99.1155	3992.89	98.8615	3992.89	99.6228	3992.89	98.5227			5.3	4	5.3	1007	5.3	508			1185	20500	1185	3690	1185	35818.8
									3992.41	99.1158	3992.41	98.863	3992.41	99.6228	3992.41	98.525			5.32	5	5.32	1008	5.32	507			1184	21062.5	1184	3865	1184	35356.2
									3991.93	99.1151	3991.93	98.865	3991.93	99.623	3991.93	98.5275			5.34	6	5.34	1010	5.34	505			1183	20968.8	1183	3800	1183	36075
									3991.45	99.1133	3991.45	98.8672	3991.45	99.6233	3991.45	98.5299			5.36	6	5.36	1013	5.36	504			1182	21193.8	1182	3575	1182	35725
									3990.96	99.1106	3990.96	98.869	3990.96	99.6236	3990.96	98.532			5.38	6	5.38	1016	5.38	504			1181	20975	1181	3675	1181	34756.2
									3990.48	99.1076	3990.48	98.8701	3990.48	99.6242	3990.48	98.5331			5.4	5	5.4	1018	5.4	504			1180	21300	1180	3790	1180	35300
									3990	99.1053	3990	98.8702	3990	99.6248	3990	98.5328			5.42	4	5.42	1019	5.42	505			1179	20475	1179	3795	1179	36068.8
									3989.52	99.1044	3989.52	98.8694	3989.52	99.6256	3989.52	98.5311			5.44	2	5.44	1020	5.44	507			1178	20581.2	1178	3915	1178	35143.8
									3989.03	99.1057	3989.03	98.8679	3989.03	99.6267	3989.03	98.5284			5.46	1	5.46	1019	5.46	509			1177	21193.8	1177	3695	1177	35875
									3988.55	99.1089	3988.55	98.8658	3988.55	99.6281	3988.55	98.5253			5.48	0	5.48	1017	5.48	512			1176	21550	1176	3785	1176	35125
									3988.07	99.1134	3988.07	98.8633	3988.07	99.6298	3988.07	98.5225			5.5	0	5.5	1014	5.5	513			1175	21968.8	1175	4130	1175	35543.8
									3987.59	99.1182	3987.59	98.8607	3987.59	99.6318	3987.59	98.5207			5.52	0	5.52	1011	5.52	513			1174	21481.2	1174	3990	1174	35881.2
									3987.11	99.122	3987.11	98.8578	3987.11	99.634	3987.11	98.52			5.54	0	5.54	1008	5.54	512			1173	21368.8	1173	3980	1173	35350
									3986.62	99.1239	3986.62	98.8548	3986.62	99.6362	3986.62	98.5203			5.56	0	5.56	1006	5.56	510			1172	20562.5	1172	3875	1172	35643.8
									3986.14	99.1232	3986.14	98.8514	3986.14	99.6382	3986.14	98.521			5.58	0	5.58	1005	5.58	508			1171	21243.8	1171	3745	1171	36268.8
									3985.66	99.12	3985.66	98.8475	3985.66	99.6393	3985.66	98.5211			5.6	0	5.6	1005	5.6	506			1170	21168.8	1170	3770	1170	36812.5
									3985.18	99.1147	3985.18	98.843	3985.18	99.6391	3985.18	98.52			5.62	0	5.62	1006	5.62	505			1169	21450	1169	3800	1169	35368.8
									3984.7	99.1082	3984.7	98.8378	3984.7	99.6372	3984.7	98.5169			5.64	0	5.64	1007	5.64	504			1168	21368.8	1168	4080	1168	35525
									3984.21	99.1017	3984.21	98.8321	3984.21	99.6334	3984.21	98.5122			5.66	0	5.66	1008	5.66	504			1167	21350	1167	4130	1167	36062.5
									3983.73	99.0958	3983.73	98.8262	3983.73	99.6282	3983.73	98.5063			5.68	0	5.68	1009	5.68	504			1166	21443.8	1166	3915	1166	35887.5
									3983.25	99.0914	3983.25	98.8207	3983.25	99.6222	3983.25	98.5005			5.7	0	5.7	1009	5.7	503			1165	21037.5	1165	3960	1165	35925
									3982.77	99.0888	3982.77	98.8163	3982.77	99.6166	3982.77	98.4961			5.72	0	5.72	1009	5.72	503			1164	21456.2	1164	3820	1164	36168.8
									3982.28	99.0878	3982.28	98.814	3982.28	99.6126	3982.28	98.494			5.74	0	5.74	1008	5.74	503			1163	21587.5	1163	3965	1163	36456.2
									3981.8	99.0882	3981.8	98.8141	3981.8	99.611	3981.8	98.4949			5.76	0	5.76	1008	5.76	503			1162	21412.5	1162	4075	1162	35975
									3981.32	99.0897	3981.32	98.8168	3981.32	99.6121	3981.32	98.4985			5.78	0	5.78	1008	5.78	504			1161	21043.8	1161	4485	1161	36131.2
									3980.84	99.0919	3980.84	98.8216	3980.84	99.6156	3980.84	98.5037			5.8	0	5.8	1008	5.8	507			1160	21287.5	1160	4355	1160	36518.8
									3980.36	99.0944	3980.36	98.8275	3980.36	99.6207	3980.36	98.5095			5.82	0	5.82	1009	5.82	510			1159	21337.5	1159	4165	1159	35912.5
									3979.87	99.097	3979.87	98.8329	3979.87	99.6259	3979.87	98.5143			5.84	0	5.84	1010	5.84	514			1158	21600	1158	4335	1158	36681.2
									3979.39	99.0996	3979.39	98.8366	3979.39	99.63	3979.39	98.5169			5.86	0	5.86	1011	5.86	515			1157	21187.5	1157	3955	1157	36756.2
									3978.91	99.1018	3978.91	98.8378	3978.91	99.6319	3978.91	98.5172			5.88	0	5.88	1011	5.88	515			1156	21937.5	1156	4060	1156	36406.2
									3978.43	99.1033	3978.43	98.8361	3978.43	99.6312	3978.43	98.5155			5.9	0	5.9	1010	5.9	512			1155	21550	1155	4060	1155	36687.5
									3977.95	99.1039	3977.95	98.8323	3977.95	99.6284	3977.95	98.5126			5.92	0	5.92	1009	5.92	507			1154	21868.8	1154	4165	1154	36112.5
									3977.46	99.1032	3977.46	98.8274	3977.46	99.6241	3977.46	98.51			5.94	0	5.94	1008	5.94	504			1153	21693.8	1153	4010	1153	36706.2
									3976.98	99.1009	3976.98	98.8228	3976.98	99.6195	3976.98	98.5088			5.96	0	5.96	1007	5.96	502			1152	21643.8	1152	3985	1152	36793.8
									3976.5	99.0974	3976.5	98.8196	3976.5	99.6156	3976.5	98.5096			5.98	0	5.98	1006	5.98	503			1151	21618.8	1151	3970	1151	36425
									3976.02	99.0928	3976.02	98.8183	3976.02	99.6132	3976.02	98.5127			6	0	6	1006	6	506			1150	21637.5	1150	4030	1150	36662.5
									3975.53	99.0882	3975.53	98.8186	3975.53	99.6124	3975.53	98.5173			6.02	0	6.02	1007	6.02	509			1149	21181.2	1149	4230	1149	36031.2
									3975.05	99.0842	3975.05	98.8195	3975.05	99.613	3975.05	98.5223			6.04	0	6.04	1008	6.04	513			1148	21443.8	1148	4285	1148	36518.8
									3974.57	99.082	3974.57	98.82	3974.57	99.6142	3974.57	98.5265			6.06	0	6.06	1009	6.06	515			1147	21512.5	1147	4120	1147	36156.2
									3974.09	99.0819	3974.09	98.819	3974.09	99.6154	3974.09	98.5287			6.08	0	6.08	1010	6.08	514			1146	21256.2	1146	4260	1146	36568.8
									3973.61	99.0841	3973.61	98.8158	3973.61	99.6156	3973.61	98.5282			6.1	1	6.1	1010	6.1	512			1145	21612.5	1145	4400	1145	36550
									3973.12	99.088	3973.12	98.8105	3973.12	99.6147	3973.12	98.525			6.12	1	6.12	1010	6.12	509			1144	21343.8	1144	4165	1144	36900
									3972.64	99.0925	3972.64	98.8037	3972.64	99.6128	3972.64	98.5197			6.14	2	6.14	1010	6.14	507			1143	21012.5	1143	4200	1143	36550
									3972.16	99.0964	3972.16	98.7963	3972.16	99.6103	3972.16	98.5135			6.16	3	6.16	1009	6.16	505			1142	22112.5	1142	4175	1142	36400
									3971.68	99.0987	3971.68	98.7895	3971.68	99.608	3971.68	98.5078			6.18	4	6.18	1009	6.18	504			1141	21875	1141	4190	1141	36637.5
									3971.2	99.0987	3971.2	98.7843	3971.2	99.6064	3971.2	98.5038			6.2	4	6.2	1009	6.2	505			1140	21762.5	1140	4135	1140	36806.2
									3970.71	99.0965	3970.71	98.7811	3970.71	99.6062	3970.71	98.5021			6.22	4	6.22	1010	6.22	505			1139	21712.5	1139	4065	1139	36206.2
									3970.23	99.0927	3970.23	98.78	3970.23	99.6075	3970.23	98.5029			6.24	4	6.24	1011	6.24	506			1138	21125	1138	4370	1138	35950
									3969.75	99.0884	3969.75	98.7807	3969.75	99.6101	3969.75	98.5057			6.26	4	6.26	1013	6.26	506			1137	21512.5	1137	4275	1137	37343.8
									3969.27	99.0846	3969.27	98.7827	3969.27	99.6136	3969.27	98.5096			6.28	4	6.28	1014	6.28	506			1136	21687.5	1136	4385	1136	36762.5
									3968.78	99.0824	3968.78	98.7853	3968.78	99.6173	3968.78	98.5135			6.3	3	6.3	1014	6.3	505			1135	21287.5	1135	4230	1135	37600
									3968.3	99.0821	3968.3	98.7876	3968.3	99.6208	3968.3	98.5166			6.32	2	6.32	1014	6.32	504			1134	21262.5	1134	4315	1134	37193.8
									3967.82	99.0839	3967.82	98.7892	3967.82	99.6238	3967.82	98.5184			6.34	1	6.34	1014	6.34	503			1133	20956.2	1133	4355	1133	36762.5
									3967.34	99.0872	3967.34	98.7898	3967.34	99.626	3967.34	98.519			6.36	1	6.36	1013	6.36	504			1132	21462.5	1132	4105	1132	37118.8
									3966.86	99.0914	3966.86	98.7893	3966.86	99.6275	3966.86	98.5188			6.38	1	6.38	1013	6.38	505			1131	21643.8	1131	4285	1131	37600
									3966.38	99.0957	3966.38	98.788	3966.38	99.6285	3966.38	98.5187			6.4	2	6.4	1013	6.4	506			1130	21650	1130	4620	1130	37375
									3965.89	99.0994	3965.89	98.786	3965.89	99.6292	3965.89	98.5192			6.42	3	6.42	1012	6.42	507			1129	21443.8	1129	4330	1129	36562.5
									3965.41	99.102	3965.41	98.7838	3965.41	99.6295	3965.41	98.5209			6.44	5	6.44	1012	6.44	507			1128	21518.8	1128	4240	1128	37393.8
									3964.93	99.1032	3964.93	98.7818	3964.93	99.6294	3964.93	98.5238			6.46	7	6.46	1011	6.46	506			1127	22318.8	1127	4565	1127	37131.2
									3964.45	99.1028	3964.45	98.7802	3964.45	99.6286	3964.45	98.5275			6.48	8	6.48	1011	6.48	505			1126	21987.5	1126	4550	1126	36975
									3963.96	99.1007	3963.96	98.7791	3963.96	99.6268	3963.96	98.5313			6.5	8	6.5	1011	6.5	504			1125	21950	1125	4775	1125	37306.2
									3963.48	99.0973	3963.48	98.7782	3963.48	99.6238	3963.48	98.5342			6.52	8	6.52	1012	6.52	504			1124	21556.2	1124	4625	1124	36843.8
									3963	99.0931	3963	98.7771	3963	99.6197	3963	98.5356			6.54	7	6.54	1014	6.54	506			1123	21625	1123	4540	1123	37112.5
									3962.52	99.0888	3962.52	98.7754	3962.52	99.6149	3962.52	98.5349			6.56	6	6.56	1016	6.56	508			1122	21156.2	1122	4710	1122	37231.2
									3962.04	99.0851	3962.04	98.7726	3962.04	99.6099	3962.04	98.5321			6.58	5	6.58	1018	6.58	511			1121	21443.8	1121	4520	1121	37150
									3961.55	99.0829	3961.55	98.7684	3961.55	99.6053	3961.55	98.5277			6.6	4	6.6	1021	6.6	513			1120	21206.2	1120	4295	1120	37112.5
									3961.07	99.0824	3961.07	98.763	3961.07	99.6017	3961.07	98.5227			6.62	4	6.62	1023	6.62	514			1119	21575	1119	4250	1119	36843.8
									3960.59	99.0834	3960.59	98.7567	3960.59	99.5996	3960.59	98.518			6.64	4	6.64	1026	6.64	513			1118	21443.8	1118	4220	1118	37000
									3960.11	99.0857	3960.11	98.7504	3960.11	99.5988	3960.11	98.5146			6.66	4	6.66	1028	6.66	510			1117	21368.8	1117	4450	1117	37268.8
									3959.62	99.0884	3959.62	98.7447	3959.62	99.5992	3959.62	98.5128			6.68	4	6.68	1030	6.68	506			1116	21750	1116	4455	1116	37337.5
									3959.14	99.0911	3959.14	98.7405	3959.14	99.6003	3959.14	98.5124			6.7	4	6.7	1030	6.7	504			1115	21550	1115	4535	1115	37468.8
									3958.66	99.0935	3958.66	98.738	3958.66	99.6017	3958.66	98.5129			6.72	3	6.72	1030	6.72	502			1114	21512.5	1114	4530	1114	37075
									3958.18	99.0957	3958.18	98.7371	3958.18	99.6029	3958.18	98.5131			6.74	3	6.74	1028	6.74	503			1113	21200	1113	4655	1113	37793.8
									3957.7	99.0981	3957.7	98.7375	3957.7	99.604	3957.7	98.5122			6.76	2	6.76	1026	6.76	505			1112	21300	1112	4740	1112	37381.2
									3957.22	99.1012	3957.22	98.7384	3957.22	99.6048	3957.22	98.5099			6.78	1	6.78	1024	6.78	508			1111	21200	1111	4435	1111	37112.5
									3956.73	99.1053	3956.73	98.7391	3956.73	99.6056	3956.73	98.5062			6.8	1	6.8	1022	6.8	510			1110	21412.5	1110	4505	1110	38331.2
									3956.25	99.1101	3956.25	98.7391	3956.25	99.6064	3956.25	98.5017			6.82	1	6.82	1021	6.82	510			1109	21218.8	1109	4455	1109	38431.2
									3955.77	99.1149	3955.77	98.7381	3955.77	99.6075	3955.77	98.4976			6.84	1	6.84	1020	6.84	510			1108	21706.2	1108	4770	1108	38106.2
									3955.29	99.119	3955.29	98.7365	3955.29	99.6087	3955.29	98.4945			6.86	2	6.86	1021	6.86	509			1107	21500	1107	4355	1107	38268.8
									3954.8	99.1213	3954.8	98.7345	3954.8	99.61	3954.8	98.4931			6.88	2	6.88	1022	6.88	508			1106	21143.8	1106	4550	1106	38562.5
									3954.32	99.1213	3954.32	98.7329	3954.32	99.6113	3954.32	98.4931			6.9	3	6.9	1024	6.9	507			1105	21150	1105	4555	1105	38906.2
									3953.84	99.1189	3953.84	98.7318	3953.84	99.6125	3953.84	98.4941			6.92	4	6.92	1027	6.92	506			1104	21587.5	1104	4430	1104	38431.2
									3953.36	99.1145	3953.36	98.7313	3953.36	99.6135	3953.36	98.4954			6.94	5	6.94	1029	6.94	506			1103	21425	1103	4500	1103	38106.2
									3952.88	99.1089	3952.88	98.7309	3952.88	99.614	3952.88	98.4963			6.96	5	6.96	1031	6.96	506			1102	21437.5	1102	4620	1102	38068.8
									3952.39	99.1027	3952.39	98.7302	3952.39	99.6136	3952.39	98.4967			6.98	6	6.98	1032	6.98	507			1101	21225	1101	4730	1101	37681.2
									3951.91	99.0965	3951.91	98.7286	3951.91	99.6119	3951.91	98.497			7	7	7	1032	7	509			1100	20925	1100	4735	1100	37387.5
									3951.43	99.0906	3951.43	98.7254	3951.43	99.6082	3951.43	98.4976			7.02	8	7.02	1031	7.02	512			1099	21343.8	1099	4730	1099	36687.5
									3950.95	99.0845	3950.95	98.7206	3950.95	99.6023	3950.95	98.4989			7.04	8	7.04	1031	7.04	516			1098	21450	1098	4795	1098	35756.2
									3950.47	99.0781	3950.47	98.7142	3950.47	99.5943	3950.47	98.5012			7.06	8	7.06	1031	7.06	518			1097	21493.8	1097	5015	1097	36006.2
									3949.98	99.0712	3949.98	98.7067	3949.98	99.5849	3949.98	98.5041			7.08	7	7.08	1032	7.08	518			1096	21262.5	1096	4900	1096	35150
									3949.5	99.064	3949.5	98.6989	3949.5	99.5751	3949.5	98.5071			7.1	6	7.1	1034	7.1	516			1095	21050	1095	4980	1095	35418.8
									3949.02	99.0573	3949.02	98.6914	3949.02	99.5667	3949.02	98.5092			7.12	5	7.12	1036	7.12	512			1094	21125	1094	4850	1094	35118.8
									3948.54	99.052	3948.54	98.6851	3948.54	99.5613	3948.54	98.5102			7.14	4	7.14	1038	7.14	508			1093	21318.8	1093	4790	1093	34493.8
									3948.05	99.0491	3948.05	98.6804	3948.05	99.5599	3948.05	98.5098			7.16	3	7.16	1040	7.16	505			1092	20806.2	1092	4810	1092	34625
									3947.57	99.049	3947.57	98.6776	3947.57	99.5627	3947.57	98.5083			7.18	3	7.18	1041	7.18	505			1091	21506.2	1091	4645	1091	34487.5
									3947.09	99.0512	3947.09	98.6766	3947.09	99.5687	3947.09	98.5062			7.2	4	7.2	1041	7.2	506			1090	21150	1090	4740	1090	34625
									3946.61	99.0548	3946.61	98.6769	3946.61	99.576	3946.61	98.5039			7.22	5	7.22	1040	7.22	507			1089	21237.5	1089	4765	1089	34806.2
									3946.13	99.0583	3946.13	98.6775	3946.13	99.5821	3946.13	98.5018			7.24	6	7.24	1038	7.24	508			1088	21018.8	1088	4775	1088	34181.2
									3945.64	99.0603	3945.64	98.6775	3945.64	99.585	3945.64	98.4998			7.26	7	7.26	1036	7.26	510			1087	21725	1087	4560	1087	34556.2
									3945.16	99.0599	3945.16	98.676	3945.16	99.5833	3945.16	98.4979			7.28	7	7.28	1035	7.28	511			1086	21150	1086	4740	1086	34650
									3944.68	99.0568	3944.68	98.6726	3944.68	99.5767	3944.68	98.4959			7.3	7	7.3	1034	7.3	513			1085	21362.5	1085	4925	1085	34425
									3944.2	99.0514	3944.2	98.6674	3944.2	99.5662	3944.2	98.4939			7.32	7	7.32	1034	7.32	515			1084	21218.8	1084	4860	1084	34143.8
									3943.72	99.0448	3943.72	98.6611	3943.72	99.554	3943.72	98.492			7.34	6	7.34	1035	7.34	517			1083	20843.8	1083	5185	1083	34368.8
									3943.23	99.0388	3943.23	98.6551	3943.23	99.543	3943.23	98.4907			7.36	6	7.36	1035	7.36	517			1082	21131.2	1082	4960	1082	33725
									3942.75	99.0351	3942.75	98.651	3942.75	99.5363	3942.75	98.4905			7.38	6	7.38	1036	7.38	515			1081	20806.2	1081	5140	1081	34168.8
									3942.27	99.0351	3942.27	98.6504	3942.27	99.5362	3942.27	98.4918			7.4	7	7.4	1037	7.4	512			1080	21112.5	1080	5040	1080	34337.5
									3941.79	99.0388	3941.79	98.6536	3941.79	99.5433	3941.79	98.4946			7.42	8	7.42	1037	7.42	509			1079	20906.2	1079	5040	1079	34781.2
									3941.3	99.0451	3941.3	98.6602	3941.3	99.5567	3941.3	98.4991			7.44	10	7.44	1038	7.44	509			1078	20875	1078	5315	1078	34568.8
									3940.82	99.0522	3940.82	98.6686	3940.82	99.5739	3940.82	98.5049			7.46	12	7.46	1039	7.46	510			1077	21193.8	1077	5115	1077	34875
									3940.34	99.0581	3940.34	98.677	3940.34	99.5917	3940.34	98.5117			7.48	14	7.48	1040	7.48	513			1076	21018.8	1076	5065	1076	34837.5
									3939.86	99.0617	3939.86	98.6837	3939.86	99.6074	3939.86	98.5187			7.5	15	7.5	1040	7.5	516			1075	21143.8	1075	5535	1075	35181.2
									3939.38	99.0626	3939.38	98.6875	3939.38	99.6192	3939.38	98.5255			7.52	15	7.52	1039	7.52	518			1074	21475	1074	4900	1074	35093.8
									3938.89	99.0617	3938.89	98.6883	3938.89	99.6265	3938.89	98.5314			7.54	14	7.54	1038	7.54	519			1073	21306.2	1073	5195	1073	35537.5
									3938.41	99.0599	3938.41	98.687	3938.41	99.6296	3938.41	98.5356			7.56	12	7.56	1037	7.56	520			1072	21168.8	1072	5020	1072	35500
									3937.93	99.0585	3937.93	98.6847	3937.93	99.6296	3937.93	98.5376			7.58	10	7.58	1037	7.58	520			1071	21187.5	1071	5240	1071	35256.2
									3937.45	99.0584	3937.45	98.6828	3937.45	99.6279	3937.45	98.5372			7.6	8	7.6	1037	7.6	520			1070	21625	1070	5390	1070	34900
									3936.97	99.0599	3936.97	98.6818	3936.97	99.6255	3936.97	98.5345			7.62	7	7.62	1037	7.62	522			1069	21225	1069	5190	1069	35025
									3936.48	99.0623	3936.48	98.6817	3936.48	99.6225	3936.48	98.5301			7.64	6	7.64	1037	7.64	522			1068	21387.5	1068	5285	1068	34887.5
									3936	99.0646	3936	98.6817	3936	99.6187	3936	98.5248			7.66	6	7.66	1038	7.66	521			1067	21425	1067	5195	1067	34887.5
									3935.52	99.0656	3935.52	98.6804	3935.52	99.613	3935.52	98.5194			7.68	6	7.68	1040	7.68	519			1066	21575	1066	5115	1066	34306.2
									3935.04	99.0644	3935.04	98.6763	3935.04	99.6045	3935.04	98.5143			7.7	6	7.7	1042	7.7	514			1065	21381.2	1065	4970	1065	34718.8
									3934.55	99.0607	3934.55	98.6687	3934.55	99.5924	3934.55	98.5096			7.72	6	7.72	1044	7.72	510			1064	21162.5	1064	5195	1064	34575
									3934.07	99.0547	3934.07	98.6576	3934.07	99.5768	3934.07	98.5052			7.74	6	7.74	1045	7.74	508			1063	21162.5	1063	4840	1063	33856.2
									3933.59	99.0473	3933.59	98.6441	3933.59	99.5585	3933.59	98.501			7.76	5	7.76	1045	7.76	507			1062	21506.2	1062	4910	1062	33675
									3933.11	99.0396	3933.11	98.6299	3933.11	99.5395	3933.11	98.4968			7.78	5	7.78	1045	7.78	508			1061	20887.5	1061	5145	1061	33931.2
									3932.63	99.0329	3932.63	98.6172	3932.63	99.5222	3932.63	98.4928			7.8	5	7.8	1045	7.8	511			1060	21175	1060	5110	1060	33625
									3932.14	99.0281	3932.14	98.6082	3932.14	99.5091	3932.14	98.4896			7.82	6	7.82	1046	7.82	515			1059	21243.8	1059	5370	1059	33193.8
									3931.66	99.0255	3931.66	98.6041	3931.66	99.5022	3931.66	98.4878			7.84	8	7.84	1047	7.84	518			1058	20887.5	1058	5090	1058	33756.2
									3931.18	99.0253	3931.18	98.605	3931.18	99.5023	3931.18	98.4879			7.86	10	7.86	1049	7.86	519			1057	21006.2	1057	5150	1057	33793.8
									3930.7	99.0271	3930.7	98.6101	3930.7	99.5091	3930.7	98.49			7.88	11	7.88	1051	7.88	520			1056	21056.2	1056	5285	1056	34331.2
									3930.22	99.0306	3930.22	98.618	3930.22	99.5214	3930.22	98.4938			7.9	12	7.9	1053	7.9	519			1055	20768.8	1055	5160	1055	33868.8
									3929.73	99.0358	3929.73	98.627	3929.73	99.5372	3929.73	98.4984			7.92	12	7.92	1054	7.92	517			1054	21487.5	1054	5090	1054	33875
									3929.25	99.0426	3929.25	98.6353	3929.25	99.5541	3929.25	98.5032			7.94	11	7.94	1055	7.94	513			1053	21250	1053	5245	1053	34281.2
									3928.77	99.0502	3928.77	98.6419	3928.77	99.57	3928.77	98.5075			7.96	10	7.96	1056	7.96	511			1052	21200	1052	5160	1052	33631.2
									3928.29	99.0579	3928.29	98.6457	3928.29	99.5825	3928.29	98.5109			7.98	9	7.98	1056	7.98	509			1051	21787.5	1051	5180	1051	33706.2
									3927.8	99.064	3927.8	98.6465	3927.8	99.5903	3927.8	98.5134			8	8	8	1055	8	508			1050	20918.8	1050	5430	1050	33843.8
									3927.32	99.067	3927.32	98.644	3927.32	99.5923	3927.32	98.5151			8.02	7	8.02	1054	8.02	509			1049	21212.5	1049	5170	1049	33943.8
									3926.84	99.0655	3926.84	98.6387	3926.84	99.5887	3926.84	98.516			8.04	7	8.04	1053	8.04	510			1048	21100	1048	5195	1048	33643.8
									3926.36	99.0592	3926.36	98.6313	3926.36	99.5803	3926.36	98.5164			8.06	7	8.06	1053	8.06	512			1047	20862.5	1047	5460	1047	33568.8
									3925.88	99.0484	3925.88	98.6228	3925.88	99.569	3925.88	98.5161			8.08	8	8.08	1054	8.08	513			1046	20968.8	1046	5505	1046	33187.5
									3925.39	99.0351	3925.39	98.6145	3925.39	99.5576	3925.39	98.5154			8.1	9	8.1	1056	8.1	514			1045	21525	1045	5385	1045	33331.2
									3924.91	99.0225	3924.91	98.6077	3924.91	99.5488	3924.91	98.5143			8.12	10	8.12	1059	8.12	514			1044	21093.8	1044	5540	1044	33743.8
									3924.43	99.0139	3924.43	98.6035	3924.43	99.5448	3924.43	98.513			8.14	10	8.14	1062	8.14	514			1043	20818.8	1043	5665	1043	34181.2
									3923.95	99.0116	3923.95	98.6023	3923.95	99.5464	3923.95	98.5117			8.16	10	8.16	1066	8.16	513			1042	21037.5	1042	5450	1042	34456.2
									3923.47	99.0162	3923.47	98.6037	3923.47	99.5528	3923.47	98.5108			8.18	10	8.18	1069	8.18	512			1041	20987.5	1041	5365	1041	34018.8
									3922.98	99.0262	3922.98	98.6065	3922.98	99.562	3922.98	98.5099			8.2	9	8.2	1071	8.2	511			1040	21350	1040	5255	1040	33931.2
									3922.5	99.0388	3922.5	98.6095	3922.5	99.5714	3922.5	98.5092			8.22	8	8.22	1073	8.22	511			1039	21662.5	1039	5580	1039	33500
									3922.02	99.0513	3922.02	98.6114	3922.02	99.5787	3922.02	98.5082			8.24	8	8.24	1074	8.24	511			1038	21731.2	1038	5225	1038	33881.2
									3921.54	99.0616	3921.54	98.6113	3921.54	99.5827	3921.54	98.5066			8.26	8	8.26	1074	8.26	512			1037	22356.2	1037	5855	1037	34106.2
									3921.06	99.0682	3921.06	98.6089	3921.06	99.5829	3921.06	98.5041			8.28	9	8.28	1074	8.28	513			1036	21581.2	1036	5555	1036	34331.2
									3920.57	99.0708	3920.57	98.6043	3920.57	99.5797	3920.57	98.5008			8.3	11	8.3	1074	8.3	515			1035	21250	1035	5325	1035	34087.5
									3920.09	99.0697	3920.09	98.598	3920.09	99.574	3920.09	98.4969			8.32	12	8.32	1075	8.32	515			1034	21406.2	1034	5175	1034	33818.8
									3919.61	99.0656	3919.61	98.5905	3919.61	99.5667	3919.61	98.4926			8.34	12	8.34	1077	8.34	515			1033	21281.2	1033	5130	1033	34081.2
									3919.13	99.0595	3919.13	98.5827	3919.13	99.5587	3919.13	98.4884			8.36	12	8.36	1080	8.36	515			1032	21118.8	1032	5225	1032	33781.2
									3918.64	99.0523	3918.64	98.575	3918.64	99.5507	3918.64	98.4846			8.38	11	8.38	1083	8.38	515			1031	21193.8	1031	5460	1031	33375
									3918.16	99.0449	3918.16	98.5682	3918.16	99.5429	3918.16	98.4813			8.4	9	8.4	1086	8.4	516			1030	21412.5	1030	5310	1030	33981.2
									3917.68	99.0378	3917.68	98.5626	3917.68	99.5357	3917.68	98.4787			8.42	7	8.42	1088	8.42	517			1029	21256.2	1029	5550	1029	33775
									3917.2	99.0321	3917.2	98.5589	3917.2	99.5302	3917.2	98.477			8.44	5	8.44	1090	8.44	520			1028	21850	1028	5580	1028	34131.2
									3916.72	99.0289	3916.72	98.5579	3916.72	99.5275	3916.72	98.4762			8.46	4	8.46	1090	8.46	521			1027	21687.5	1027	5630	1027	34218.8
									3916.24	99.0292	3916.24	98.5598	3916.24	99.5289	3916.24	98.4766			8.48	4	8.48	1090	8.48	522			1026	21787.5	1026	5325	1026	33800
									3915.75	99.0337	3915.75	98.5647	3915.75	99.5351	3915.75	98.4783			8.5	4	8.5	1089	8.5	522			1025	21337.5	1025	5375	1025	33618.8
									3915.27	99.0422	3915.27	98.5721	3915.27	99.546	3915.27	98.4816			8.52	5	8.52	1087	8.52	519			1024	21393.8	1024	5490	1024	33937.5
									3914.79	99.0539	3914.79	98.581	3914.79	99.5606	3914.79	98.4865			8.54	7	8.54	1085	8.54	517			1023	21100	1023	5500	1023	33618.8
									3914.31	99.0673	3914.31	98.5902	3914.31	99.5774	3914.31	98.4929			8.56	8	8.56	1084	8.56	514			1022	20931.2	1022	5240	1022	34025
									3913.82	99.081	3913.82	98.5988	3913.82	99.5946	3913.82	98.5005			8.58	9	8.58	1083	8.58	513			1021	21318.8	1021	5505	1021	33831.2
									3913.34	99.0937	3913.34	98.606	3913.34	99.6108	3913.34	98.5087			8.6	9	8.6	1084	8.6	513			1020	21331.2	1020	5525	1020	33681.2
									3912.86	99.1043	3912.86	98.6112	3912.86	99.6248	3912.86	98.5167			8.62	9	8.62	1085	8.62	515			1019	21800	1019	5670	1019	34068.8
									3912.38	99.1118	3912.38	98.6144	3912.38	99.6359	3912.38	98.5236			8.64	8	8.64	1087	8.64	518			1018	21637.5	1018	5660	1018	34718.8
									3911.9	99.1161	3911.9	98.6157	3911.9	99.644	3911.9	98.5286			8.66	7	8.66	1090	8.66	523			1017	21725	1017	5540	1017	34200
									3911.41	99.1174	3911.41	98.6156	3911.41	99.6493	3911.41	98.5307			8.68	6	8.68	1092	8.68	526			1016	21725	1016	5675	1016	34468.8
									3910.93	99.1168	3910.93	98.6145	3910.93	99.6523	3910.93	98.5299			8.7	5	8.7	1095	8.7	529			1015	21631.2	1015	5405	1015	34362.5
									3910.45	99.1153	3910.45	98.6127	3910.45	99.6532	3910.45	98.5262			8.72	4	8.72	1097	8.72	528			1014	21518.8	1014	5575	1014	34050
									3909.97	99.1137	3909.97	98.6102	3909.97	99.6519	3909.97	98.5206			8.74	4	8.74	1099	8.74	525			1013	21106.2	1013	5635	1013	33937.5
									3909.49	99.1123	3909.49	98.6069	3909.49	99.648	3909.49	98.5138			8.76	5	8.76	1100	8.76	519			1012	21412.5	1012	5195	1012	33956.2
									3909	99.1107	3909	98.6025	3909	99.641	3909	98.5071			8.78	6	8.78	1101	8.78	514			1011	21350	1011	5605	1011	34543.8
									3908.52	99.1083	3908.52	98.5967	3908.52	99.6308	3908.52	98.5011			8.8	7	8.8	1101	8.8	508			1010	21368.8	1010	5375	1010	33893.8
									3908.04	99.1041	3908.04	98.5897	3908.04	99.6175	3908.04	98.4963			8.82	7	8.82	1100	8.82	505			1009	21125	1009	5285	1009	34518.8
									3907.56	99.0976	3907.56	98.5817	3907.56	99.602	3907.56	98.4927			8.84	7	8.84	1099	8.84	504			1008	21181.2	1008	5500	1008	34237.5
									3907.07	99.0884	3907.07	98.5734	3907.07	99.5856	3907.07	98.4901			8.86	6	8.86	1098	8.86	507			1007	21593.8	1007	5645	1007	34156.2
									3906.59	99.0765	3906.59	98.5655	3906.59	99.5693	3906.59	98.4885			8.88	4	8.88	1098	8.88	510			1006	21418.8	1006	5500	1006	34325
									3906.11	99.0623	3906.11	98.5584	3906.11	99.554	3906.11	98.4878			8.9	3	8.9	1099	8.9	513			1005	21987.5	1005	5450	1005	34150
									3905.63	99.046	3905.63	98.5525	3905.63	99.5399	3905.63	98.4883			8.92	2	8.92	1101	8.92	515			1004	21362.5	1004	5555	1004	34325
									3905.15	99.0288	3905.15	98.5476	3905.15	99.527	3905.15	98.4902			8.94	2	8.94	1103	8.94	515			1003	21718.8	1003	5480	1003	34500
									3904.66	99.0119	3904.66	98.5436	3904.66	99.5155	3904.66	98.4935			8.96	2	8.96	1106	8.96	513			1002	21925	1002	5790	1002	34006.2
									3904.18	98.9976	3904.18	98.5401	3904.18	99.5059	3904.18	98.498			8.98	2	8.98	1109	8.98	510			1001	22050	1001	5905	1001	34581.2
									3903.7	98.9878	3903.7	98.5371	3903.7	99.4988	3903.7	98.5028			9	2	9	1111	9	509			1000	22356.2	1000	5805	1000	34437.5
									3903.22	98.984	3903.22	98.5342	3903.22	99.4945	3903.22	98.5069			9.02	3	9.02	1112	9.02	510			999	21581.2	999	5725	999	34537.5
									3902.74	98.9857	3902.74	98.5315	3902.74	99.4924	3902.74	98.5091			9.04	4	9.04	1112	9.04	514			998	21993.8	998	5950	998	34231.2
									3902.25	98.9918	3902.25	98.5291	3902.25	99.4919	3902.25	98.5092			9.06	6	9.06	1111	9.06	518			997	22656.2	997	5690	997	34525
									3901.77	99.0006	3901.77	98.5272	3901.77	99.492	3901.77	98.5074			9.08	7	9.08	1111	9.08	522			996	21912.5	996	5805	996	34356.2
									3901.29	99.0104	3901.29	98.5264	3901.29	99.4924	3901.29	98.5046			9.1	9	9.1	1111	9.1	525			995	21162.5	995	5815	995	34556.2
									3900.81	99.0198	3900.81	98.5268	3900.81	99.4934	3900.81	98.502			9.12	10	9.12	1112	9.12	525			994	21350	994	5280	994	34900
									3900.32	99.0279	3900.32	98.5284	3900.32	99.4955	3900.32	98.5005			9.14	10	9.14	1113	9.14	523			993	21368.8	993	5260	993	34806.2
									3899.84	99.0339	3899.84	98.5309	3899.84	99.4997	3899.84	98.5			9.16	10	9.16	1114	9.16	520			992	21843.8	992	5400	992	34443.8
									3899.36	99.0377	3899.36	98.5336	3899.36	99.5066	3899.36	98.5003			9.18	9	9.18	1114	9.18	518			991	21468.8	991	5305	991	33725
									3898.88	99.0393	3898.88	98.5356	3898.88	99.5163	3898.88	98.5004			9.2	7	9.2	1114	9.2	518			990	20893.8	990	5315	990	33743.8
									3898.4	99.0394	3898.4	98.5366	3898.4	99.5281	3898.4	98.4994			9.22	5	9.22	1113	9.22	518			989	20862.5	989	5390	989	33475
									3897.91	99.0386	3897.91	98.5362	3897.91	99.5411	3897.91	98.497			9.24	4	9.24	1112	9.24	519			988	20962.5	988	5610	988	33481.2
									3897.43	99.0377	3897.43	98.5346	3897.43	99.5538	3897.43	98.4934			9.26	3	9.26	1110	9.26	519			987	20881.2	987	5110	987	33687.5
									3896.95	99.0371	3896.95	98.5326	3896.95	99.5656	3896.95	98.4895			9.28	3	9.28	1109	9.28	518			986	21043.8	986	5400	986	33131.2
									3896.47	99.0371	3896.47	98.5308	3896.47	99.5758	3896.47	98.4862			9.3	3	9.3	1109	9.3	515			985	21212.5	985	5350	985	33843.8
									3895.99	99.0374	3895.99	98.5297	3895.99	99.5845	3895.99	98.4845			9.32	4	9.32	1110	9.32	513			984	21162.5	984	5155	984	33650
									3895.5	99.0377	3895.5	98.5296	3895.5	99.5918	3895.5	98.485			9.34	6	9.34	1112	9.34	511			983	21487.5	983	5275	983	33462.5
									3895.02	99.0372	3895.02	98.5302	3895.02	99.5977	3895.02	98.4877			9.36	8	9.36	1116	9.36	512			982	21631.2	982	5425	982	34187.5
									3894.54	99.0356	3894.54	98.5314	3894.54	99.6023	3894.54	98.4923			9.38	10	9.38	1120	9.38	513			981	21775	981	5515	981	34418.8
									3894.06	99.0326	3894.06	98.5326	3894.06	99.6053	3894.06	98.4981			9.4	12	9.4	1125	9.4	516			980	21612.5	980	5755	980	34818.8
									3893.57	99.0284	3893.57	98.5333	3893.57	99.6065	3893.57	98.5041			9.42	13	9.42	1130	9.42	518			979	21837.5	979	5875	979	34981.2
									3893.09	99.0236	3893.09	98.5331	3893.09	99.6057	3893.09	98.5095			9.44	14	9.44	1136	9.44	520			978	21900	978	5845	978	35606.2
									3892.61	99.0193	3892.61	98.5319	3892.61	99.6027	3892.61	98.5132			9.46	14	9.46	1141	9.46	520			977	21975	977	6045	977	36218.8
									3892.13	99.0169	3892.13	98.5298	3892.13	99.5982	3892.13	98.5146			9.48	13	9.48	1146	9.48	519			976	22587.5	976	5830	976	36493.8
									3891.65	99.0177	3891.65	98.5271	3891.65	99.5932	3891.65	98.5133			9.5	12	9.5	1150	9.5	519			975	21725	975	5555	975	37750
									3891.16	99.0225	3891.16	98.5245	3891.16	99.5895	3891.16	98.5098			9.52	11	9.52	1152	9.52	518			974	20962.5	974	5180	974	37212.5
									3890.68	99.0307	3890.68	98.5224	3890.68	99.5882	3890.68	98.505			9.54	9	9.54	1154	9.54	519			973	21318.8	973	5245	973	36700
									3890.2	99.0401	3890.2	98.521	3890.2	99.5891	3890.2	98.5002			9.56	8	9.56	1155	9.56	521			972	20662.5	972	5240	972	36137.5
									3889.72	99.0486	3889.72	98.5202	3889.72	99.5912	3889.72	98.4967			9.58	6	9.58	1155	9.58	523			971	20162.5	971	5375	971	34450
									3889.24	99.055	3889.24	98.5194	3889.24	99.5933	3889.24	98.4952			9.6	5	9.6	1155	9.6	525			970	20162.5	970	4865	970	33162.5
									3888.75	99.06	3888.75	98.5188	3888.75	99.5953	3888.75	98.4958			9.62	4	9.62	1155	9.62	528			969	19668.8	969	4935	969	32575
									3888.27	99.0655	3888.27	98.5181	3888.27	99.5977	3888.27	98.4979			9.64	3	9.64	1155	9.64	530			968	19325	968	4925	968	31893.8
									3887.79	99.0727	3887.79	98.517	3887.79	99.6006	3887.79	98.5008			9.66	2	9.66	1155	9.66	532			967	19006.2	967	4875	967	31650
									3887.31	99.0811	3887.31	98.5146	3887.31	99.603	3887.31	98.5036			9.68	1	9.68	1155	9.68	532			966	18918.8	966	4770	966	31250
									3886.82	99.0887	3886.82	98.51	3886.82	99.6028	3886.82	98.5054			9.7	1	9.7	1155	9.7	531			965	18800	965	4500	965	31081.2
									3886.34	99.0925	3886.34	98.5027	3886.34	99.5987	3886.34	98.5061			9.72	0	9.72	1154	9.72	530			964	18800	964	4350	964	30712.5
									3885.86	99.0908	3885.86	98.4937	3885.86	99.5916	3885.86	98.506			9.74	0	9.74	1153	9.74	528			963	18400	963	4670	963	30500
									3885.38	99.0837	3885.38	98.4855	3885.38	99.5846	3885.38	98.5065			9.76	0	9.76	1152	9.76	526			962	18800	962	4615	962	30637.5
									3884.9	99.0729	3884.9	98.4801	3884.9	99.5804	3884.9	98.5083			9.78	1	9.78	1152	9.78	523			961	18568.8	961	4530	961	30518.8
									3884.41	99.0597	3884.41	98.4784	3884.41	99.5789	3884.41	98.5118			9.8	1	9.8	1153	9.8	521			960	18918.8	960	4430	960	30412.5
									3883.93	99.0453	3883.93	98.4792	3883.93	99.5778	3883.93	98.5161			9.82	2	9.82	1154	9.82	519			959	18800	959	4565	959	31093.8
									3883.45	99.0306	3883.45	98.4806	3883.45	99.5744	3883.45	98.5202			9.84	3	9.84	1155	9.84	517			958	19000	958	4435	958	30300
									3882.97	99.0174	3882.97	98.4811	3882.97	99.5673	3882.97	98.523			9.86	4	9.86	1157	9.86	515			957	18781.2	957	4470	957	30500
									3882.49	99.0069	3882.49	98.4796	3882.49	99.5562	3882.49	98.5239			9.88	5	9.88	1159	9.88	515			956	18912.5	956	4555	956	30143.8
									3882	99.0002	3882	98.4757	3882	99.5418	3882	98.5229			9.9	6	9.9	1161	9.9	514			955	19112.5	955	4615	955	30575
									3881.52	98.9975	3881.52	98.4697	3881.52	99.5253	3881.52	98.5204			9.92	6	9.92	1164	9.92	515			954	18600	954	4595	954	30125
									3881.04	98.9994	3881.04	98.4627	3881.04	99.5093	3881.04	98.5174			9.94	6	9.94	1167	9.94	517			953	18106.2	953	4500	953	30443.8
									3880.56	99.0062	3880.56	98.4569	3880.56	99.498	3880.56	98.5148			9.96	5	9.96	1169	9.96	520			952	18756.2	952	4680	952	30118.8
									3880.08	99.018	3880.08	98.4543	3880.08	99.4956	3880.08	98.5136			9.98	4	9.98	1172	9.98	524			951	18537.5	951	4315	951	30300
									3879.59	99.0333	3879.59	98.4562	3879.59	99.5039	3879.59	98.5141			10	3	10	1175	10	528			950	18543.8	950	4200	950	30781.2
									3879.11	99.0489	3879.11	98.4622	3879.11	99.5213	3879.11	98.5158			10.02	3	10.02	1177	10.02	531			949	18868.8	949	4510	949	30625
									3878.63	99.0615	3878.63	98.4704	3878.63	99.543	3878.63	98.5178			10.04	3	10.04	1178	10.04	532			948	19025	948	4390	948	30312.5
									3878.15	99.0693	3878.15	98.4785	3878.15	99.5634	3878.15	98.5192			10.06	3	10.06	1179	10.06	531			947	18818.8	947	4275	947	29987.5
									3877.66	99.0722	3877.66	98.4848	3877.66	99.5786	3877.66	98.5196			10.08	4	10.08	1180	10.08	529			946	18543.8	946	4690	946	30731.2
									3877.18	99.072	3877.18	98.4883	3877.18	99.5867	3877.18	98.5191			10.1	5	10.1	1181	10.1	526			945	19100	945	4370	945	30331.2
									3876.7	99.0702	3876.7	98.4887	3876.7	99.5875	3876.7	98.5178			10.12	6	10.12	1182	10.12	523			944	18350	944	3960	944	30337.5
									3876.22	99.0676	3876.22	98.486	3876.22	99.5816	3876.22	98.5159			10.14	7	10.14	1183	10.14	522			943	18825	943	4370	943	30387.5
									3875.74	99.0637	3875.74	98.4802	3875.74	99.5696	3875.74	98.5136			10.16	7	10.16	1184	10.16	522			942	18618.8	942	4450	942	29881.2
									3875.26	99.0577	3875.26	98.4715	3875.26	99.553	3875.26	98.5112			10.18	7	10.18	1185	10.18	522			941	18887.5	941	4585	941	29981.2
									3874.77	99.0491	3874.77	98.4607	3874.77	99.534	3874.77	98.5088			10.2	7	10.2	1186	10.2	524			940	18706.2	940	4420	940	30531.2
									3874.29	99.0391	3874.29	98.4496	3874.29	99.5167	3874.29	98.5068			10.22	7	10.22	1186	10.22	526			939	18537.5	939	4555	939	30462.5
									3873.81	99.0301	3873.81	98.4403	3873.81	99.5053	3873.81	98.5057			10.24	7	10.24	1187	10.24	528			938	18818.8	938	4865	938	30412.5
									3873.33	99.0247	3873.33	98.4343	3873.33	99.5028	3873.33	98.5057			10.26	7	10.26	1188	10.26	531			937	18737.5	937	4670	937	30606.2
									3872.84	99.0239	3872.84	98.4322	3872.84	99.5094	3872.84	98.507			10.28	7	10.28	1190	10.28	534			936	18881.2	936	4570	936	30518.8
									3872.36	99.0275	3872.36	98.4334	3872.36	99.5231	3872.36	98.509			10.3	7	10.3	1193	10.3	537			935	18806.2	935	4475	935	30231.2
									3871.88	99.0339	3871.88	98.4365	3871.88	99.5404	3871.88	98.5111			10.32	6	10.32	1197	10.32	540			934	18637.5	934	4685	934	30487.5
									3871.4	99.0407	3871.4	98.4394	3871.4	99.557	3871.4	98.5126			10.34	5	10.34	1202	10.34	542			933	18787.5	933	4795	933	30575
									3870.92	99.0454	3870.92	98.4404	3870.92	99.5692	3870.92	98.5129			10.36	4	10.36	1206	10.36	542			932	18693.8	932	4615	932	30518.8
									3870.43	99.0466	3870.43	98.4388	3870.43	99.5749	3870.43	98.5117			10.38	3	10.38	1210	10.38	542			931	18775	931	4510	931	29931.2
									3869.95	99.0458	3869.95	98.4358	3869.95	99.5761	3869.95	98.5094			10.4	2	10.4	1213	10.4	542			930	18662.5	930	4435	930	30312.5
									3869.47	99.0467	3869.47	98.4339	3869.47	99.5774	3869.47	98.5069			10.42	2	10.42	1214	10.42	543			929	18818.8	929	4545	929	30725
									3868.99	99.0519	3868.99	98.4352	3868.99	99.5826	3868.99	98.5053			10.44	3	10.44	1215	10.44	542			928	19156.2	928	4620	928	30275
									3868.51	99.0604	3868.51	98.4398	3868.51	99.5915	3868.51	98.5049			10.46	4	10.46	1214	10.46	541			927	18462.5	927	4680	927	30575
									3868.02	99.0687	3868.02	98.4462	3868.02	99.6007	3868.02	98.5056			10.48	5	10.48	1213	10.48	541			926	18362.5	926	4630	926	30656.2
									3867.54	99.0745	3867.54	98.4523	3867.54	99.6072	3867.54	98.5071			10.5	6	10.5	1211	10.5	541			925	18681.2	925	4600	925	30406.2
									3867.06	99.0778	3867.06	98.4568	3867.06	99.6097	3867.06	98.5092			10.52	7	10.52	1210	10.52	541			924	18812.5	924	4475	924	30375
									3866.58	99.0788	3866.58	98.4587	3866.58	99.6077	3866.58	98.5117			10.54	8	10.54	1209	10.54	541			923	18862.5	923	4755	923	30143.8
									3866.09	99.0773	3866.09	98.4574	3866.09	99.6009	3866.09	98.5145			10.56	8	10.56	1209	10.56	540			922	18818.8	922	4180	922	30518.8
									3865.61	99.0726	3865.61	98.4525	3865.61	99.5889	3865.61	98.5174			10.58	8	10.58	1209	10.58	540			921	19300	921	4695	921	30750
									3865.13	99.0646	3865.13	98.4445	3865.13	99.5726	3865.13	98.5202			10.6	8	10.6	1210	10.6	539			920	18950	920	4900	920	30825
									3864.65	99.055	3864.65	98.435	3864.65	99.5548	3864.65	98.5223			10.62	7	10.62	1212	10.62	539			919	18862.5	919	4715	919	30600
									3864.17	99.0466	3864.17	98.4261	3864.17	99.5392	3864.17	98.5236			10.64	6	10.64	1214	10.64	540			918	18831.2	918	4710	918	30706.2
									3863.68	99.042	3863.68	98.4199	3863.68	99.5289	3863.68	98.5238			10.66	4	10.66	1217	10.66	541			917	18487.5	917	4520	917	30418.8
									3863.2	99.0422	3863.2	98.4173	3863.2	99.5249	3863.2	98.523			10.68	3	10.68	1220	10.68	542			916	18200	916	4575	916	30087.5
									3862.72	99.0466	3862.72	98.4183	3862.72	99.5269	3862.72	98.5218			10.7	2	10.7	1223	10.7	542			915	18693.8	915	4695	915	30456.2
									3862.24	99.0538	3862.24	98.4224	3862.24	99.534	3862.24	98.5209			10.72	2	10.72	1225	10.72	539			914	18337.5	914	4535	914	30637.5
									3861.76	99.062	3861.76	98.4287	3861.76	99.5451	3861.76	98.5206			10.74	2	10.74	1227	10.74	537			913	18931.2	913	4670	913	30475
									3861.27	99.0699	3861.27	98.4361	3861.27	99.5588	3861.27	98.5211			10.76	2	10.76	1228	10.76	534			912	18881.2	912	4435	912	30850
									3860.79	99.076	3860.79	98.4432	3860.79	99.5733	3860.79	98.5222			10.78	2	10.78	1228	10.78	532			911	18793.8	911	4460	911	30268.8
									3860.31	99.0792	3860.31	98.4485	3860.31	99.5859	3860.31	98.523			10.8	2	10.8	1229	10.8	533			910	18812.5	910	4675	910	30306.2
									3859.83	99.0789	3859.83	98.4507	3859.83	99.5937	3859.83	98.5229			10.82	2	10.82	1230	10.82	536			909	18775	909	4555	909	31006.2
									3859.34	99.075	3859.34	98.4488	3859.34	99.5948	3859.34	98.5215			10.84	2	10.84	1231	10.84	540			908	18462.5	908	4675	908	30450
									3858.86	99.0684	3858.86	98.4431	3858.86	99.589	3858.86	98.519			10.86	2	10.86	1232	10.86	542			907	18843.8	907	4715	907	30850
									3858.38	99.0605	3858.38	98.435	3858.38	99.5785	3858.38	98.5163			10.88	2	10.88	1233	10.88	544			906	19025	906	4735	906	30806.2
									3857.9	99.0542	3857.9	98.4269	3857.9	99.5686	3857.9	98.5145			10.9	2	10.9	1235	10.9	545			905	18956.2	905	4730	905	30550
									3857.42	99.053	3857.42	98.4223	3857.42	99.5663	3857.42	98.5149			10.92	3	10.92	1237	10.92	544			904	19106.2	904	4520	904	30418.8
									3856.93	99.0609	3856.93	98.4245	3856.93	99.5792	3856.93	98.5185			10.94	4	10.94	1239	10.94	543			903	18887.5	903	4645	903	30606.2
									3856.45	99.0811	3856.45	98.4357	3856.45	99.6127	3856.45	98.5252			10.96	5	10.96	1242	10.96	544			902	19075	902	4590	902	30768.8
									3855.97	99.1147	3855.97	98.4561	3855.97	99.6674	3855.97	98.5344			10.98	5	10.98	1244	10.98	545			901	18956.2	901	4575	901	30787.5
									3855.49	99.1593	3855.49	98.4831	3855.49	99.7372	3855.49	98.5445			11	5	11	1245	11	546			900	18437.5	900	4730	900	30437.5
									3855.01	99.2081	3855.01	98.5113	3855.01	99.8095	3855.01	98.5533			11.02	5	11.02	1245	11.02	546			899	18581.2	899	4875	899	30200
									3854.52	99.2501	3854.52	98.5339	3854.52	99.8674	3854.52	98.559			11.04	5	11.04	1244	11.04	545			898	18356.2	898	4835	898	30931.2
									3854.04	99.274	3854.04	98.5453	3854.04	99.8968	3854.04	98.5603			11.06	6	11.06	1243	11.06	543			897	18775	897	4745	897	30418.8
									3853.56	99.2742	3853.56	98.5445	3853.56	99.8944	3853.56	98.5577			11.08	6	11.08	1242	11.08	540			896	18943.8	896	4650	896	30506.2
									3853.08	99.2555	3853.08	98.5355	3853.08	99.8696	3853.08	98.5533			11.1	7	11.1	1242	11.1	540			895	18631.2	895	4800	895	30975
									3852.59	99.2293	3852.59	98.5235	3852.59	99.8365	3852.59	98.5494			11.12	8	11.12	1243	11.12	542			894	19393.8	894	4440	894	30325
									3852.11	99.2031	3852.11	98.511	3852.11	99.8024	3852.11	98.5468			11.14	9	11.14	1244	11.14	547			893	18725	893	4690	893	30168.8
									3851.63	99.1774	3851.63	98.4975	3851.63	99.7674	3851.63	98.545			11.16	9	11.16	1247	11.16	554			892	18575	892	4330	892	30562.5
									3851.15	99.1515	3851.15	98.4821	3851.15	99.7305	3851.15	98.5434			11.18	9	11.18	1250	11.18	561			891	18812.5	891	4660	891	30337.5
									3850.67	99.1263	3850.67	98.4655	3850.67	99.6933	3850.67	98.542			11.2	8	11.2	1254	11.2	566			890	19118.8	890	4965	890	30512.5
									3850.18	99.1044	3850.18	98.4493	3850.18	99.6595	3850.18	98.5411			11.22	7	11.22	1258	11.22	568			889	18443.8	889	4910	889	30337.5
									3849.7	99.088	3849.7	98.4352	3849.7	99.6323	3849.7	98.541			11.24	5	11.24	1262	11.24	567			888	18556.2	888	4735	888	30718.8
									3849.22	99.0779	3849.22	98.4245	3849.22	99.6137	3849.22	98.5421			11.26	4	11.26	1265	11.26	564			887	18862.5	887	4535	887	30400
									3848.74	99.0736	3848.74	98.4177	3848.74	99.6041	3848.74	98.544			11.28	3	11.28	1267	11.28	562			886	18887.5	886	4390	886	30250
									3848.26	99.0741	3848.26	98.4147	3848.26	99.6025	3848.26	98.5464			11.3	3	11.3	1269	11.3	561			885	18862.5	885	4345	885	30237.5
									3847.77	99.0778	3847.77	98.4151	3847.77	99.6068	3847.77	98.5484			11.32	3	11.32	1270	11.32	561			884	18375	884	4505	884	30062.5
									3847.29	99.0831	3847.29	98.4176	3847.29	99.6142	3847.29	98.5493			11.34	4	11.34	1270	11.34	562			883	18575	883	4410	883	30743.8
									3846.81	99.0883	3846.81	98.421	3846.81	99.6215	3846.81	98.5485			11.36	5	11.36	1270	11.36	562			882	18556.2	882	4565	882	30556.2
									3846.33	99.0919	3846.33	98.4239	3846.33	99.6255	3846.33	98.546			11.38	6	11.38	1271	11.38	563			881	19400	881	4690	881	30781.2
									3845.85	99.0927	3845.85	98.4251	3845.85	99.624	3845.85	98.5421			11.4	6	11.4	1272	11.4	563			880	18993.8	880	4660	880	30787.5
									3845.36	99.09	3845.36	98.4243	3845.36	99.6165	3845.36	98.5374			11.42	6	11.42	1274	11.42	563			879	18756.2	879	4800	879	30662.5
									3844.88	99.0841	3844.88	98.4213	3844.88	99.6039	3844.88	98.5328			11.44	6	11.44	1277	11.44	563			878	18956.2	878	4815	878	30537.5
									3844.4	99.0759	3844.4	98.4166	3844.4	99.5886	3844.4	98.5289			11.46	6	11.46	1279	11.46	564			877	18493.8	877	4525	877	30662.5
									3843.92	99.0669	3843.92	98.4111	3843.92	99.5735	3843.92	98.5265			11.48	6	11.48	1282	11.48	565			876	18706.2	876	4535	876	30900
									3843.43	99.0583	3843.43	98.4054	3843.43	99.5603	3843.43	98.5257			11.5	6	11.5	1284	11.5	565			875	18793.8	875	4500	875	31187.5
									3842.95	99.0503	3842.95	98.3998	3842.95	99.5496	3842.95	98.5264			11.52	7	11.52	1286	11.52	565			874	18812.5	874	4515	874	30262.5
									3842.47	99.042	3842.47	98.3944	3842.47	99.5403	3842.47	98.5283			11.54	7	11.54	1288	11.54	566			873	18881.2	873	4775	873	30656.2
									3841.99	99.0323	3841.99	98.3893	3841.99	99.5312	3841.99	98.5308			11.56	7	11.56	1290	11.56	566			872	18843.8	872	4775	872	30868.8
									3841.51	99.0204	3841.51	98.3849	3841.51	99.5222	3841.51	98.5335			11.58	6	11.58	1292	11.58	566			871	18850	871	4785	871	30500
									3841.02	99.0069	3841.02	98.382	3841.02	99.5148	3841.02	98.5359			11.6	5	11.6	1294	11.6	566			870	18881.2	870	4600	870	30875
									3840.54	98.9942	3840.54	98.3815	3840.54	99.5118	3840.54	98.5377			11.62	4	11.62	1296	11.62	567			869	19206.2	869	4600	869	30843.8
									3840.06	98.9856	3840.06	98.3843	3840.06	99.5165	3840.06	98.5385			11.64	3	11.64	1298	11.64	569			868	19018.8	868	4635	868	30968.8
									3839.58	98.9848	3839.58	98.3906	3839.58	99.5309	3839.58	98.5382			11.66	3	11.66	1300	11.66	571			867	18618.8	867	4650	867	31125
									3839.1	98.9943	3839.1	98.3996	3839.1	99.5547	3839.1	98.5369			11.68	3	11.68	1302	11.68	572			866	18562.5	866	4420	866	30950
									3838.61	99.014	3838.61	98.4099	3838.61	99.585	3838.61	98.5349			11.7	4	11.7	1305	11.7	573			865	19156.2	865	4155	865	30612.5
									3838.13	99.0409	3838.13	98.4193	3838.13	99.6164	3838.13	98.5329			11.72	4	11.72	1308	11.72	574			864	18868.8	864	4695	864	30768.8
									3837.65	99.069	3837.65	98.4256	3837.65	99.6429	3837.65	98.5315			11.74	5	11.74	1311	11.74	574			863	18612.5	863	4450	863	30962.5
									3837.17	99.0917	3837.17	98.4275	3837.17	99.6595	3837.17	98.5314			11.76	6	11.76	1313	11.76	576			862	18787.5	862	4595	862	31025
									3836.68	99.1045	3836.68	98.4244	3836.68	99.6641	3836.68	98.5323			11.78	6	11.78	1314	11.78	578			861	19012.5	861	4685	861	30531.2
									3836.2	99.1066	3836.2	98.417	3836.2	99.6575	3836.2	98.5339			11.8	6	11.8	1314	11.8	580			860	18993.8	860	4940	860	30350
									3835.72	99.1008	3835.72	98.4067	3835.72	99.6437	3835.72	98.5354			11.82	6	11.82	1313	11.82	580			859	18900	859	4835	859	30612.5
									3835.24	99.0913	3835.24	98.3953	3835.24	99.6273	3835.24	98.5362			11.84	5	11.84	1312	11.84	578			858	18900	858	4695	858	30912.5
									3834.76	99.0821	3834.76	98.3845	3834.76	99.6125	3834.76	98.5361			11.86	5	11.86	1311	11.86	575			857	18993.8	857	4600	857	30675
									3834.28	99.076	3834.28	98.3757	3834.28	99.6016	3834.28	98.5351			11.88	4	11.88	1311	11.88	571			856	18887.5	856	4685	856	30900
									3833.79	99.0738	3833.79	98.3695	3833.79	99.5952	3833.79	98.5338			11.9	4	11.9	1312	11.9	567			855	18975	855	4660	855	30637.5
									3833.31	99.0751	3833.31	98.3662	3833.31	99.5928	3833.31	98.5327			11.92	4	11.92	1313	11.92	567			854	19137.5	854	4715	854	30593.8
									3832.83	99.0788	3832.83	98.3657	3832.83	99.5935	3832.83	98.5323			11.94	4	11.94	1315	11.94	569			853	18881.2	853	4910	853	30575
									3832.35	99.0841	3832.35	98.3676	3832.35	99.5967	3832.35	98.5327			11.96	4	11.96	1318	11.96	572			852	18868.8	852	4755	852	30956.2
									3831.86	99.0899	3831.86	98.3714	3831.86	99.6021	3831.86	98.534			11.98	3	11.98	1322	11.98	575			851	19006.2	851	4565	851	30943.8
									3831.38	99.0958	3831.38	98.3762	3831.38	99.6095	3831.38	98.5357			12	2	12	1326	12	578			850	18581.2	850	4560	850	30631.2
									3830.9	99.101	3830.9	98.3808	3830.9	99.6181	3830.9	98.537			12.02	1	12.02	1329	12.02	580			849	18700	849	4440	849	30887.5
									3830.42	99.1045	3830.42	98.384	3830.42	99.6262	3830.42	98.5371			12.04	1	12.04	1331	12.04	578			848	18431.2	848	4635	848	31406.2
									3829.94	99.1052	3829.94	98.3845	3829.94	99.6318	3829.94	98.5356			12.06	0	12.06	1332	12.06	575			847	18887.5	847	4580	847	30825
									3829.45	99.1025	3829.45	98.3818	3829.45	99.633	3829.45	98.5321			12.08	0	12.08	1332	12.08	572			846	18918.8	846	4640	846	30625
									3828.97	99.0966	3828.97	98.3758	3828.97	99.6295	3828.97	98.5272			12.1	1	12.1	1332	12.1	568			845	18900	845	4750	845	30781.2
									3828.49	99.0882	3828.49	98.3673	3828.49	99.6217	3828.49	98.5215			12.12	2	12.12	1332	12.12	566			844	18837.5	844	4225	844	30706.2
									3828.01	99.0781	3828.01	98.3572	3828.01	99.611	3828.01	98.516			12.14	3	12.14	1332	12.14	567			843	19281.2	843	4620	843	30606.2
									3827.53	99.0671	3827.53	98.3468	3827.53	99.5992	3827.53	98.5118			12.16	4	12.16	1332	12.16	569			842	18643.8	842	4755	842	30993.8
									3827.04	99.0562	3827.04	98.3378	3827.04	99.5885	3827.04	98.5098			12.18	5	12.18	1333	12.18	573			841	19143.8	841	4570	841	30856.2
									3826.56	99.0464	3826.56	98.3317	3826.56	99.581	3826.56	98.5109			12.2	5	12.2	1335	12.2	576			840	19212.5	840	4390	840	30531.2
									3826.08	99.0386	3826.08	98.33	3826.08	99.5783	3826.08	98.5155			12.22	5	12.22	1338	12.22	578			839	18950	839	4320	839	31025
									3825.6	99.0334	3825.6	98.3333	3825.6	99.5813	3825.6	98.523			12.24	5	12.24	1340	12.24	580			838	18850	838	4775	838	31043.8
									3825.11	99.0313	3825.11	98.3412	3825.11	99.5896	3825.11	98.5327			12.26	5	12.26	1343	12.26	579			837	18900	837	4675	837	30568.8
									3824.63	99.0327	3824.63	98.3526	3824.63	99.6024	3824.63	98.5431			12.28	5	12.28	1345	12.28	577			836	18987.5	836	4560	836	30362.5
									3824.15	99.0379	3824.15	98.3658	3824.15	99.6183	3824.15	98.553			12.3	5	12.3	1347	12.3	574			835	18843.8	835	4490	835	30762.5
									3823.67	99.0473	3823.67	98.3784	3823.67	99.6353	3823.67	98.5614			12.32	6	12.32	1349	12.32	572			834	18887.5	834	4670	834	31443.8
									3823.19	99.0595	3823.19	98.3879	3823.19	99.6496	3823.19	98.5669			12.34	7	12.34	1351	12.34	572			833	18750	833	4440	833	31081.2
									3822.7	99.0715	3822.7	98.3911	3822.7	99.6563	3822.7	98.5689			12.36	8	12.36	1354	12.36	574			832	18800	832	4150	832	30725
									3822.22	99.0787	3822.22	98.3859	3822.22	99.6508	3822.22	98.5669			12.38	8	12.38	1357	12.38	579			831	18818.8	831	4420	831	30987.5
									3821.74	99.0775	3821.74	98.3723	3821.74	99.6319	3821.74	98.5614			12.4	8	12.4	1360	12.4	584			830	18875	830	4490	830	30850
									3821.26	99.0677	3821.26	98.3539	3821.26	99.6053	3821.26	98.5544			12.42	8	12.42	1362	12.42	588			829	18500	829	4630	829	30768.8
									3820.78	99.0538	3820.78	98.3373	3820.78	99.5811	3820.78	98.5485			12.44	8	12.44	1363	12.44	589			828	18962.5	828	4545	828	30406.2
									3820.29	99.0409	3820.29	98.328	3820.29	99.5683	3820.29	98.5463			12.46	7	12.46	1363	12.46	589			827	18893.8	827	4545	827	31143.8
									3819.81	99.0312	3819.81	98.3281	3819.81	99.5691	3819.81	98.5488			12.48	7	12.48	1363	12.48	588			826	19081.2	826	4620	826	30781.2
									3819.33	99.0246	3819.33	98.3364	3819.33	99.5809	3819.33	98.5553			12.5	6	12.5	1363	12.5	587			825	19206.2	825	5005	825	30918.8
									3818.85	99.0216	3818.85	98.3503	3818.85	99.6007	3818.85	98.5643			12.52	6	12.52	1364	12.52	588			824	19068.8	824	4725	824	30681.2
									3818.36	99.0238	3818.36	98.3675	3818.36	99.6268	3818.36	98.5741			12.54	6	12.54	1366	12.54	591			823	18868.8	823	4730	823	30762.5
									3817.88	99.0332	3817.88	98.3861	3817.88	99.6583	3817.88	98.5833			12.56	6	12.56	1369	12.56	595			822	18725	822	4665	822	30762.5
									3817.4	99.0497	3817.4	98.4038	3817.4	99.6924	3817.4	98.5908			12.58	6	12.58	1373	12.58	599			821	19025	821	4575	821	31381.2
									3816.92	99.0711	3816.92	98.4177	3816.92	99.7244	3816.92	98.5952			12.6	6	12.6	1377	12.6	602			820	18756.2	820	4600	820	31006.2
									3816.44	99.0943	3816.44	98.4256	3816.44	99.7493	3816.44	98.5961			12.62	6	12.62	1381	12.62	603			819	18800	819	4535	819	31112.5
									3815.95	99.116	3815.95	98.4264	3815.95	99.7643	3815.95	98.5935			12.64	5	12.64	1385	12.64	603			818	18693.8	818	4500	818	31106.2
									3815.47	99.1336	3815.47	98.4212	3815.47	99.7693	3815.47	98.5885			12.66	4	12.66	1388	12.66	604			817	18812.5	817	4435	817	30843.8
									3814.99	99.1451	3814.99	98.4121	3814.99	99.7657	3814.99	98.5825			12.68	3	12.68	1391	12.68	605			816	18993.8	816	4635	816	30793.8
									3814.51	99.149	3814.51	98.4014	3814.51	99.755	3814.51	98.5769			12.7	3	12.7	1393	12.7	606			815	18975	815	4670	815	30662.5
									3814.03	99.1455	3814.03	98.3905	3814.03	99.7392	3814.03	98.5724			12.72	3	12.72	1394	12.72	609			814	18756.2	814	4705	814	31087.5
									3813.54	99.1372	3813.54	98.3807	3813.54	99.7215	3813.54	98.5693			12.74	4	12.74	1394	12.74	610			813	19262.5	813	4790	813	31306.2
									3813.06	99.1276	3813.06	98.3727	3813.06	99.7054	3813.06	98.5674			12.76	5	12.76	1395	12.76	610			812	18987.5	812	4655	812	30768.8
									3812.58	99.1193	3812.58	98.367	3812.58	99.694	3812.58	98.5665			12.78	6	12.78	1396	12.78	608			811	19150	811	4505	811	30312.5
									3812.1	99.1129	3812.1	98.363	3812.1	99.6878	3812.1	98.5664			12.8	7	12.8	1397	12.8	607			810	19306.2	810	4445	810	30737.5
									3811.61	99.1079	3811.61	98.3598	3811.61	99.6857	3811.61	98.5664			12.82	7	12.82	1399	12.82	608			809	19425	809	4345	809	30800
									3811.13	99.1031	3811.13	98.3566	3811.13	99.6855	3811.13	98.566			12.84	6	12.84	1401	12.84	611			808	19518.8	808	4535	808	31125
									3810.65	99.0978	3810.65	98.3531	3810.65	99.6858	3810.65	98.5648			12.86	5	12.86	1403	12.86	615			807	18725	807	4345	807	30937.5
									3810.17	99.0925	3810.17	98.3498	3810.17	99.6867	3810.17	98.5627			12.88	4	12.88	1406	12.88	620			806	19268.8	806	4525	806	30793.8
									3809.69	99.0885	3809.69	98.3475	3809.69	99.6894	3809.69	98.5597			12.9	3	12.9	1408	12.9	623			805	19156.2	805	4535	805	30618.8
									3809.2	99.087	3809.2	98.3472	3809.2	99.6953	3809.2	98.5559			12.92	3	12.92	1410	12.92	625			804	19156.2	804	4245	804	31068.8
									3808.72	99.0885	3808.72	98.349	3808.72	99.7047	3808.72	98.5518			12.94	3	12.94	1413	12.94	625			803	18875	803	4480	803	30837.5
									3808.24	99.092	3808.24	98.3519	3808.24	99.7162	3808.24	98.5475			12.96	3	12.96	1415	12.96	624			802	19250	802	4620	802	30656.2
									3807.76	99.0957	3807.76	98.3543	3807.76	99.7265	3807.76	98.5432			12.98	4	12.98	1417	12.98	624			801	18756.2	801	4805	801	31075
									3807.28	99.0979	3807.28	98.3546	3807.28	99.7328	3807.28	98.5392			13	4	13	1419	13	624			800	18662.5	800	4455	800	31037.5
									3806.79	99.0985	3806.79	98.3521	3806.79	99.733	3806.79	98.5357			13.02	4	13.02	1421	13.02	624			799	18856.2	799	4375	799	31056.2
									3806.31	99.0978	3806.31	98.3465	3806.31	99.7265	3806.31	98.5326			13.04	3	13.04	1424	13.04	625			798	19068.8	798	4585	798	31137.5
									3805.83	99.0958	3805.83	98.3383	3805.83	99.7134	3805.83	98.53			13.06	2	13.06	1427	13.06	625			797	19281.2	797	4570	797	30731.2
									3805.35	99.0928	3805.35	98.3287	3805.35	99.695	3805.35	98.5277			13.08	2	13.08	1431	13.08	625			796	19256.2	796	4605	796	31137.5
									3804.87	99.0896	3804.87	98.3192	3804.87	99.6749	3804.87	98.526			13.1	1	13.1	1435	13.1	624			795	18962.5	795	4430	795	31025
									3804.38	99.0884	3804.38	98.3118	3804.38	99.658	3804.38	98.5255			13.12	1	13.12	1438	13.12	626			794	18650	794	4475	794	30856.2
									3803.9	99.0905	3803.9	98.3081	3803.9	99.6488	3803.9	98.5269			13.14	1	13.14	1442	13.14	629			793	18931.2	793	4590	793	31093.8
									3803.42	99.0957	3803.42	98.3084	3803.42	99.6491	3803.42	98.5302			13.16	2	13.16	1445	13.16	633			792	19118.8	792	4720	792	30956.2
									3802.94	99.1011	3802.94	98.3117	3802.94	99.6566	3802.94	98.5352			13.18	3	13.18	1449	13.18	637			791	18868.8	791	4550	791	30743.8
									3802.45	99.1027	3802.45	98.3159	3802.45	99.6673	3802.45	98.5409			13.2	3	13.2	1453	13.2	639			790	18943.8	790	4405	790	31243.8
									3801.97	99.0979	3801.97	98.3194	3801.97	99.6774	3801.97	98.5459			13.22	3	13.22	1457	13.22	640			789	19206.2	789	4465	789	30925
									3801.49	99.0884	3801.49	98.3216	3801.49	99.6855	3801.49	98.5491			13.24	2	13.24	1461	13.24	638			788	18825	788	4490	788	31562.5
									3801.01	99.0789	3801.01	98.3226	3801.01	99.692	3801.01	98.5499			13.26	2	13.26	1465	13.26	637			787	18993.8	787	4735	787	30962.5
									3800.53	99.0724	3800.53	98.3225	3800.53	99.6962	3800.53	98.5488			13.28	2	13.28	1468	13.28	637			786	18906.2	786	4540	786	31062.5
									3800.04	99.0679	3800.04	98.3206	3800.04	99.6953	3800.04	98.5467			13.3	2	13.3	1471	13.3	641			785	19175	785	4625	785	30950
									3799.56	99.0627	3799.56	98.3166	3799.56	99.6873	3799.56	98.5449			13.32	3	13.32	1473	13.32	646			784	19306.2	784	4845	784	30593.8
									3799.08	99.0557	3799.08	98.3108	3799.08	99.6736	3799.08	98.5444			13.34	4	13.34	1474	13.34	652			783	18743.8	783	4770	783	30925
									3798.6	99.0485	3798.6	98.3048	3798.6	99.6579	3798.6	98.5455			13.36	6	13.36	1476	13.36	656			782	18956.2	782	4735	782	31275
									3798.12	99.0432	3798.12	98.2998	3798.12	99.6443	3798.12	98.548			13.38	7	13.38	1478	13.38	659			781	19087.5	781	4570	781	31231.2
									3797.63	99.0412	3797.63	98.2964	3797.63	99.6353	3797.63	98.5509			13.4	7	13.4	1482	13.4	658			780	18912.5	780	4590	780	30818.8
									3797.15	99.043	3797.15	98.2947	3797.15	99.6312	3797.15	98.5529			13.42	7	13.42	1487	13.42	656			779	19112.5	779	4710	779	31087.5
									3796.67	99.0483	3796.67	98.2943	3796.67	99.6313	3796.67	98.553			13.44	6	13.44	1493	13.44	655			778	19393.8	778	4850	778	30568.8
									3796.19	99.0566	3796.19	98.2949	3796.19	99.6346	3796.19	98.551			13.46	5	13.46	1499	13.46	656			777	18975	777	4795	777	31162.5
									3795.71	99.0668	3795.71	98.2967	3795.71	99.6403	3795.71	98.5474			13.48	4	13.48	1506	13.48	658			776	19331.2	776	4855	776	30818.8
									3795.22	99.0773	3795.22	98.2998	3795.22	99.6479	3795.22	98.5436			13.5	4	13.5	1513	13.5	661			775	18918.8	775	4800	775	31418.8
									3794.74	99.0868	3794.74	98.3046	3794.74	99.6568	3794.74	98.541			13.52	4	13.52	1519	13.52	666			774	18943.8	774	4590	774	31437.5
									3794.26	99.0945	3794.26	98.3108	3794.26	99.6665	3794.26	98.5406			13.54	5	13.54	1524	13.54	670			773	18875	773	4770	773	31106.2
									3793.78	99.1007	3793.78	98.3182	3793.78	99.677	3793.78	98.5424			13.56	5	13.56	1527	13.56	673			772	19187.5	772	4720	772	30775
									3793.3	99.1059	3793.3	98.326	3793.3	99.6878	3793.3	98.5461			13.58	5	13.58	1530	13.58	676			771	19131.2	771	4695	771	30575
									3792.81	99.1105	3792.81	98.3334	3792.81	99.6985	3792.81	98.5509			13.6	4	13.6	1532	13.6	678			770	19337.5	770	4565	770	30918.8
									3792.33	99.1144	3792.33	98.3396	3792.33	99.708	3792.33	98.5558			13.62	3	13.62	1534	13.62	681			769	18743.8	769	4515	769	31387.5
									3791.85	99.117	3791.85	98.3438	3791.85	99.7153	3791.85	98.5602			13.64	2	13.64	1537	13.64	683			768	18706.2	768	4225	768	31206.2
									3791.37	99.1175	3791.37	98.3459	3791.37	99.7199	3791.37	98.5638			13.66	1	13.66	1541	13.66	685			767	19137.5	767	4215	767	30900
									3790.88	99.1158	3790.88	98.3464	3790.88	99.722	3790.88	98.5667			13.68	1	13.68	1546	13.68	689			766	19037.5	766	4545	766	30912.5
									3790.4	99.1123	3790.4	98.346	3790.4	99.7226	3790.4	98.569			13.7	2	13.7	1552	13.7	693			765	19118.8	765	4520	765	30812.5
									3789.92	99.1077	3789.92	98.3453	3789.92	99.7226	3789.92	98.5709			13.72	3	13.72	1558	13.72	697			764	18781.2	764	4865	764	31181.2
									3789.44	99.1033	3789.44	98.3445	3789.44	99.7225	3789.44	98.5723			13.74	4	13.74	1564	13.74	700			763	19112.5	763	4600	763	31225
									3788.96	99.0998	3788.96	98.3432	3788.96	99.722	3788.96	98.5729			13.76	5	13.76	1570	13.76	702			762	19112.5	762	4450	762	31156.2
									3788.47	99.0977	3788.47	98.3408	3788.47	99.72	3788.47	98.5724			13.78	6	13.78	1575	13.78	704			761	19000	761	4475	761	30800
									3787.99	99.0969	3787.99	98.3364	3787.99	99.7154	3787.99	98.5705			13.8	6	13.8	1580	13.8	705			760	19081.2	760	4610	760	30956.2
									3787.51	99.0969	3787.51	98.3299	3787.51	99.7074	3787.51	98.5675			13.82	6	13.82	1584	13.82	706			759	19181.2	759	4445	759	30900
									3787.03	99.0972	3787.03	98.3218	3787.03	99.6962	3787.03	98.5638			13.84	6	13.84	1589	13.84	706			758	19350	758	4465	758	30781.2
									3786.55	99.0973	3786.55	98.3132	3786.55	99.6831	3786.55	98.5599			13.86	6	13.86	1594	13.86	706			757	19087.5	757	4495	757	31093.8
									3786.06	99.0968	3786.06	98.3052	3786.06	99.6699	3786.06	98.5564			13.88	7	13.88	1599	13.88	706			756	18962.5	756	4400	756	31062.5
									3785.58	99.0958	3785.58	98.299	3785.58	99.6587	3785.58	98.5536			13.9	8	13.9	1604	13.9	708			755	19025	755	4645	755	31006.2
									3785.1	99.0945	3785.1	98.295	3785.1	99.6512	3785.1	98.5515			13.92	10	13.92	1609	13.92	712			754	19487.5	754	4465	754	31556.2
									3784.62	99.0937	3784.62	98.2931	3784.62	99.6482	3784.62	98.5496			13.94	11	13.94	1613	13.94	718			753	18825	753	4360	753	30912.5
									3784.14	99.0937	3784.14	98.2927	3784.14	99.6495	3784.14	98.5476			13.96	12	13.96	1617	13.96	725			752	19118.8	752	4415	752	31200
									3783.65	99.0949	3783.65	98.2929	3783.65	99.6541	3783.65	98.5452			13.98	12	13.98	1621	13.98	732			751	19012.5	751	4600	751	31537.5
									3783.17	99.0972	3783.17	98.2929	3783.17	99.6603	3783.17	98.5427			14	11	14	1625	14	737			750	18656.2	750	4525	750	31200
									3782.69	99.1003	3782.69	98.2924	3782.69	99.6663	3782.69	98.5404			14.02	9	14.02	1629	14.02	740			749	19112.5	749	4410	749	31237.5
									3782.21	99.1034	3782.21	98.2915	3782.21	99.6708	3782.21	98.5389			14.04	7	14.04	1634	14.04	742			748	19718.8	748	4715	748	31612.5
									3781.72	99.1058	3781.72	98.2904	3781.72	99.6729	3781.72	98.5386			14.06	5	14.06	1640	14.06	744			747	19187.5	747	4460	747	30843.8
									3781.24	99.1062	3781.24	98.2892	3781.24	99.6722	3781.24	98.5396			14.08	4	14.08	1646	14.08	747			746	19018.8	746	4380	746	30887.5
									3780.76	99.1035	3780.76	98.2882	3780.76	99.6686	3780.76	98.5417			14.1	4	14.1	1653	14.1	750			745	19212.5	745	4420	745	31062.5
									3780.28	99.0971	3780.28	98.2872	3780.28	99.6629	3780.28	98.5445			14.12	4	14.12	1660	14.12	752			744	19043.8	744	4475	744	31006.2
									3779.8	99.0879	3779.8	98.2866	3779.8	99.6572	3779.8	98.5472			14.14	4	14.14	1667	14.14	755			743	18756.2	743	4505	743	30687.5
									3779.31	99.0788	3779.31	98.2869	3779.31	99.6543	3779.31	98.5494			14.16	5	14.16	1673	14.16	758			742	18831.2	742	4380	742	31106.2
									3778.83	99.0731	3778.83	98.2885	3778.83	99.6565	3778.83	98.5508			14.18	6	14.18	1678	14.18	761			741	19000	741	4470	741	30593.8
									3778.35	99.0732	3778.35	98.2913	3778.35	99.6646	3778.35	98.5513			14.2	6	14.2	1683	14.2	766			740	18931.2	740	4615	740	30893.8
									3777.87	99.0792	3777.87	98.2947	3777.87	99.6769	3777.87	98.5513			14.22	6	14.22	1688	14.22	771			739	19006.2	739	4605	739	30887.5
									3777.39	99.0894	3777.39	98.298	3777.39	99.691	3777.39	98.551			14.24	5	14.24	1694	14.24	775			738	19168.8	738	4515	738	31275
									3776.9	99.1013	3776.9	98.3003	3776.9	99.7039	3776.9	98.5507			14.26	5	14.26	1701	14.26	777			737	18900	737	4770	737	31318.8
									3776.42	99.1128	3776.42	98.3011	3776.42	99.714	3776.42	98.5505			14.28	5	14.28	1709	14.28	778			736	18931.2	736	4470	736	31768.8
									3775.94	99.1222	3775.94	98.3	3775.94	99.7202	3775.94	98.5506			14.3	6	14.3	1717	14.3	779			735	18725	735	4565	735	31731.2
									3775.46	99.1286	3775.46	98.2971	3775.46	99.7229	3775.46	98.551			14.32	7	14.32	1725	14.32	780			734	18587.5	734	4570	734	30918.8
									3774.97	99.1319	3774.97	98.2928	3774.97	99.7226	3774.97	98.5516			14.34	9	14.34	1733	14.34	783			733	19043.8	733	4625	733	31100
									3774.49	99.1327	3774.49	98.2876	3774.49	99.7206	3774.49	98.5527			14.36	10	14.36	1739	14.36	786			732	18887.5	732	4805	732	31156.2
									3774.01	99.1323	3774.01	98.2823	3774.01	99.7176	3774.01	98.5541			14.38	10	14.38	1744	14.38	790			731	19018.8	731	4630	731	30987.5
									3773.53	99.1319	3773.53	98.2774	3773.53	99.7143	3773.53	98.5559			14.4	9	14.4	1748	14.4	793			730	18900	730	4585	730	31250
									3773.05	99.1327	3773.05	98.2731	3773.05	99.7105	3773.05	98.5577			14.42	8	14.42	1750	14.42	796			729	18875	729	4295	729	31425
									3772.56	99.1351	3772.56	98.2696	3772.56	99.7058	3772.56	98.5592			14.44	6	14.44	1752	14.44	799			728	19325	728	4610	728	30918.8
									3772.08	99.1387	3772.08	98.2666	3772.08	99.6998	3772.08	98.56			14.46	5	14.46	1753	14.46	803			727	19362.5	727	4540	727	31137.5
									3771.6	99.1428	3771.6	98.264	3771.6	99.6922	3771.6	98.5597			14.48	4	14.48	1754	14.48	807			726	19143.8	726	4375	726	31256.2
									3771.12	99.1462	3771.12	98.2615	3771.12	99.6834	3771.12	98.5585			14.5	3	14.5	1754	14.5	814			725	18725	725	4455	725	31356.2
									3770.64	99.1478	3770.64	98.2591	3770.64	99.6746	3770.64	98.5565			14.52	3	14.52	1754	14.52	821			724	19043.8	724	4520	724	30931.2
									3770.15	99.1474	3770.15	98.257	3770.15	99.6677	3770.15	98.5545			14.54	3	14.54	1753	14.54	827			723	19162.5	723	4600	723	31743.8
									3769.67	99.1451	3769.67	98.2557	3769.67	99.6643	3769.67	98.5534			14.56	4	14.56	1751	14.56	832			722	19300	722	4515	722	31287.5
									3769.19	99.1415	3769.19	98.2554	3769.19	99.665	3769.19	98.5537			14.58	4	14.58	1750	14.58	836			721	19181.2	721	4265	721	30975
									3768.71	99.1366	3768.71	98.2557	3768.71	99.6686	3768.71	98.5553			14.6	4	14.6	1749	14.6	838			720	19543.8	720	4485	720	31100
									3768.22	99.1304	3768.22	98.2561	3768.22	99.673	3768.22	98.5577			14.62	4	14.62	1750	14.62	839			719	18887.5	719	4435	719	31231.2
									3767.74	99.1231	3767.74	98.2561	3767.74	99.676	3767.74	98.5598			14.64	4	14.64	1753	14.64	838			718	19206.2	718	4480	718	31037.5
									3767.26	99.1155	3767.26	98.2554	3767.26	99.6766	3767.26	98.5608			14.66	5	14.66	1757	14.66	839			717	19275	717	4405	717	31262.5
									3766.78	99.1086	3766.78	98.254	3766.78	99.6751	3766.78	98.56			14.68	6	14.68	1763	14.68	842			716	19218.8	716	4290	716	30700
									3766.3	99.103	3766.3	98.2518	3766.3	99.6723	3766.3	98.5573			14.7	7	14.7	1770	14.7	847			715	19093.8	715	4395	715	31281.2
									3765.81	99.0991	3765.81	98.2492	3765.81	99.6693	3765.81	98.5532			14.72	8	14.72	1777	14.72	854			714	19306.2	714	4425	714	31475
									3765.33	99.0966	3765.33	98.2464	3765.33	99.6673	3765.33	98.5486			14.74	8	14.74	1785	14.74	862			713	19037.5	713	4300	713	31462.5
									3764.85	99.0955	3764.85	98.2438	3764.85	99.6673	3764.85	98.545			14.76	7	14.76	1792	14.76	871			712	18887.5	712	4345	712	31262.5
									3764.37	99.0952	3764.37	98.2422	3764.37	99.6701	3764.37	98.5434			14.78	6	14.78	1799	14.78	876			711	18637.5	711	4405	711	31193.8
									3763.89	99.095	3763.89	98.2416	3763.89	99.6754	3763.89	98.5445			14.8	5	14.8	1806	14.8	876			710	19243.8	710	4560	710	31262.5
									3763.4	99.095	3763.4	98.2419	3763.4	99.6826	3763.4	98.5482			14.82	4	14.82	1813	14.82	872			709	19012.5	709	4550	709	30800
									3762.92	99.0952	3762.92	98.2429	3762.92	99.6908	3762.92	98.5539			14.84	4	14.84	1819	14.84	865			708	19343.8	708	4425	708	31031.2
									3762.44	99.0958	3762.44	98.2439	3762.44	99.699	3762.44	98.5606			14.86	4	14.86	1825	14.86	858			707	19287.5	707	4420	707	31250
									3761.96	99.0963	3761.96	98.2439	3761.96	99.7054	3761.96	98.5672			14.88	4	14.88	1830	14.88	852			706	19525	706	4490	706	31681.2
									3761.47	99.0953	3761.47	98.242	3761.47	99.7078	3761.47	98.5726			14.9	4	14.9	1835	14.9	854			705	19012.5	705	4460	705	31525
									3760.99	99.0909	3760.99	98.2375	3760.99	99.704	3760.99	98.5761			14.92	4	14.92	1839	14.92	862			704	18893.8	704	4225	704	31281.2
									3760.51	99.082	3760.51	98.2308	3760.51	99.6936	3760.51	98.5771			14.94	5	14.94	1842	14.94	876			703	18937.5	703	4585	703	31031.2
									3760.03	99.0698	3760.03	98.2231	3760.03	99.6783	3760.03	98.5762			14.96	6	14.96	1845	14.96	891			702	19387.5	702	4190	702	31381.2
									3759.55	99.0576	3759.55	98.2164	3759.55	99.6619	3759.55	98.5743			14.98	7	14.98	1847	14.98	904			701	18987.5	701	4300	701	31212.5
									3759.07	99.0495	3759.07	98.2122	3759.07	99.648	3759.07	98.5729			15	7	15	1851	15	911			700	19137.5	700	4610	700	31837.5
									3758.58	99.0485	3758.58	98.2108	3758.58	99.6386	3758.58	98.5731			15.02	8	15.02	1854	15.02	913			699	18962.5	699	4380	699	31368.8
									3758.1	99.0549	3758.1	98.2111	3758.1	99.6337	3758.1	98.5759			15.04	9	15.04	1859	15.04	912			698	18787.5	698	4030	698	31231.2
									3757.62	99.0669	3757.62	98.2118	3757.62	99.6318	3757.62	98.581			15.06	9	15.06	1864	15.06	912			697	18668.8	697	4275	697	31387.5
									3757.14	99.0811	3757.14	98.2115	3757.14	99.6314	3757.14	98.5875			15.08	9	15.08	1869	15.08	916			696	18506.2	696	4525	696	31225
									3756.65	99.0941	3756.65	98.21	3756.65	99.6316	3756.65	98.5941			15.1	9	15.1	1874	15.1	923			695	19018.8	695	4485	695	31050
									3756.17	99.1039	3756.17	98.208	3756.17	99.6333	3756.17	98.5994			15.12	9	15.12	1878	15.12	932			694	18743.8	694	4640	694	30950
									3755.69	99.1102	3755.69	98.2074	3755.69	99.6385	3755.69	98.6022			15.14	8	15.14	1880	15.14	938			693	19368.8	693	4470	693	31081.2
									3755.21	99.1142	3755.21	98.21	3755.21	99.6496	3755.21	98.6017			15.16	8	15.16	1881	15.16	937			692	18856.2	692	4430	692	31606.2
									3754.73	99.1175	3754.73	98.2165	3754.73	99.6675	3754.73	98.5979			15.18	8	15.18	1879	15.18	932			691	18881.2	691	4490	691	31200
									3754.24	99.1209	3754.24	98.2268	3754.24	99.6909	3754.24	98.5907			15.2	9	15.2	1877	15.2	926			690	19125	690	4415	690	31293.8
									3753.76	99.1233	3753.76	98.2387	3753.76	99.7158	3753.76	98.5803			15.22	9	15.22	1873	15.22	921			689	18906.2	689	4195	689	32000
									3753.28	99.1226	3753.28	98.2494	3753.28	99.7364	3753.28	98.5674			15.24	10	15.24	1869	15.24	920			688	18818.8	688	4220	688	31556.2
									3752.8	99.1165	3752.8	98.2564	3752.8	99.7482	3752.8	98.5529			15.26	10	15.26	1865	15.26	924			687	18837.5	687	4390	687	31687.5
									3752.32	99.1043	3752.32	98.2585	3752.32	99.7498	3752.32	98.5384			15.28	9	15.28	1863	15.28	930			686	19262.5	686	4410	686	31475
									3751.83	99.0889	3751.83	98.2567	3751.83	99.7445	3751.83	98.5264			15.3	8	15.3	1862	15.3	937			685	19187.5	685	4355	685	31125
									3751.35	99.0756	3751.35	98.2535	3751.35	99.7385	3751.35	98.5191			15.32	6	15.32	1863	15.32	942			684	18862.5	684	4665	684	31562.5
									3750.87	99.0703	3750.87	98.2515	3750.87	99.7379	3750.87	98.5179			15.34	5	15.34	1866	15.34	945			683	18900	683	4390	683	31600
									3750.39	99.075	3750.39	98.2517	3750.39	99.7447	3750.39	98.5229			15.36	4	15.36	1871	15.36	948			682	18825	682	4535	682	31743.8
									3749.9	99.0873	3749.9	98.253	3749.9	99.7563	3749.9	98.5326			15.38	4	15.38	1876	15.38	948			681	18575	681	4190	681	31918.8
									3749.42	99.1008	3749.42	98.2528	3749.42	99.767	3749.42	98.5441			15.4	4	15.4	1882	15.4	945			680	18618.8	680	4400	680	31206.2
									3748.94	99.1088	3748.94	98.2483	3748.94	99.7701	3748.94	98.5545			15.42	5	15.42	1887	15.42	942			679	19106.2	679	4275	679	31481.2
									3748.46	99.108	3748.46	98.2385	3748.46	99.7627	3748.46	98.5611			15.44	5	15.44	1892	15.44	939			678	18431.2	678	4150	678	31912.5
									3747.98	99.1007	3747.98	98.2246	3747.98	99.7471	3747.98	98.5632			15.46	5	15.46	1896	15.46	939			677	18325	677	4455	677	31318.8
									3747.49	99.0928	3747.49	98.2102	3747.49	99.7309	3747.49	98.5614			15.48	5	15.48	1899	15.48	941			676	18656.2	676	4435	676	31531.2
									3747.01	99.0918	3747.01	98.1996	3747.01	99.7236	3747.01	98.5575			15.5	5	15.5	1901	15.5	946			675	18912.5	675	4245	675	31243.8
									3746.53	99.1027	3746.53	98.1961	3746.53	99.7315	3746.53	98.5537			15.52	4	15.52	1902	15.52	953			674	19075	674	4310	674	31381.2
									3746.05	99.1263	3746.05	98.2006	3746.05	99.7549	3746.05	98.5515			15.54	3	15.54	1901	15.54	958			673	19231.2	673	4290	673	31293.8
									3745.57	99.1581	3745.57	98.2118	3745.57	99.7875	3745.57	98.5526			15.56	2	15.56	1899	15.56	960			672	19175	672	4295	672	31175
									3745.08	99.1897	3745.08	98.227	3745.08	99.8194	3745.08	98.5577			15.58	2	15.58	1897	15.58	958			671	18800	671	4515	671	30825
									3744.6	99.2123	3744.6	98.2441	3744.6	99.8431	3744.6	98.567			15.6	2	15.6	1893	15.6	957			670	18937.5	670	4290	670	31237.5
									3744.12	99.2202	3744.12	98.2612	3744.12	99.8567	3744.12	98.5793			15.62	3	15.62	1890	15.62	957			669	18962.5	669	4340	669	31193.8
									3743.64	99.2118	3743.64	98.2759	3743.64	99.8599	3743.64	98.5915			15.64	3	15.64	1887	15.64	957			668	18437.5	668	4175	668	31531.2
									3743.16	99.1886	3743.16	98.284	3743.16	99.8504	3743.16	98.6			15.66	4	15.66	1885	15.66	959			667	18406.2	667	4220	667	31181.2
									3742.67	99.1549	3742.67	98.2822	3742.67	99.8262	3742.67	98.6025			15.68	5	15.68	1885	15.68	962			666	18631.2	666	4220	666	31443.8
									3742.19	99.118	3742.19	98.2714	3742.19	99.7905	3742.19	98.5993			15.7	5	15.7	1885	15.7	965			665	18956.2	665	4055	665	31337.5
									3741.71	99.0853	3741.71	98.2554	3741.71	99.7517	3741.71	98.5926			15.72	5	15.72	1887	15.72	967			664	18800	664	4410	664	32012.5
									3741.23	99.0619	3741.23	98.2389	3741.23	99.718	3741.23	98.5848			15.74	5	15.74	1889	15.74	965			663	18918.8	663	4230	663	31737.5
									3740.74	99.0496	3740.74	98.2254	3740.74	99.6945	3740.74	98.5778			15.76	4	15.76	1892	15.76	964			662	18706.2	662	4425	662	31331.2
									3740.26	99.0467	3740.26	98.2167	3740.26	99.6821	3740.26	98.5731			15.78	4	15.78	1894	15.78	963			661	18956.2	661	4470	661	31618.8
									3739.78	99.0502	3739.78	98.2134	3739.78	99.6791	3739.78	98.5713			15.8	3	15.8	1895	15.8	962			660	18912.5	660	4300	660	31243.8
									3739.3	99.0566	3739.3	98.2152	3739.3	99.6832	3739.3	98.5724			15.82	3	15.82	1895	15.82	961			659	18781.2	659	4530	659	31343.8
									3738.82	99.0631	3738.82	98.2208	3738.82	99.6915	3738.82	98.5762			15.84	3	15.84	1894	15.84	960			658	18987.5	658	4205	658	30962.5
									3738.33	99.0674	3738.33	98.2284	3738.33	99.7009	3738.33	98.582			15.86	3	15.86	1893	15.86	963			657	19268.8	657	4185	657	31237.5
									3737.85	99.0672	3737.85	98.2355	3737.85	99.7076	3737.85	98.5887			15.88	4	15.88	1891	15.88	965			656	18950	656	4165	656	31212.5
									3737.37	99.0601	3737.37	98.2392	3737.37	99.7069	3737.37	98.5954			15.9	6	15.9	1889	15.9	967			655	18606.2	655	4185	655	31256.2
									3736.89	99.0436	3736.89	98.2369	3736.89	99.6947	3736.89	98.6011			15.92	8	15.92	1887	15.92	969			654	18862.5	654	4260	654	31687.5
									3736.41	99.0181	3736.41	98.2281	3736.41	99.6706	3736.41	98.6052			15.94	9	15.94	1885	15.94	971			653	18875	653	4345	653	31143.8
									3735.92	98.9876	3735.92	98.2151	3735.92	99.6396	3735.92	98.6077			15.96	11	15.96	1883	15.96	970			652	18343.8	652	4280	652	31231.2
									3735.44	98.961	3735.44	98.2024	3735.44	99.6115	3735.44	98.6096			15.98	12	15.98	1882	15.98	968			651	18518.8	651	4595	651	31625
									3734.96	98.9472	3734.96	98.1954	3734.96	99.5973	3734.96	98.6119			16	12	16	1882	16	965			650	18400	650	4415	650	31156.2
									3734.48	98.9515	3734.48	98.1973	3734.48	99.6041	3734.48	98.6159			16.02	12	16.02	1882	16.02	965			649	18656.2	649	4650	649	31181.2
									3733.99	98.9728	3733.99	98.209	3733.99	99.6333	3733.99	98.6222			16.04	11	16.04	1882	16.04	965			648	19212.5	648	4635	648	31456.2
									3733.51	99.0064	3733.51	98.2289	3733.51	99.6812	3733.51	98.6311			16.06	11	16.06	1881	16.06	966			647	19150	647	4470	647	31431.2
									3733.03	99.0465	3733.03	98.254	3733.03	99.7409	3733.03	98.6419			16.08	10	16.08	1879	16.08	966			646	18631.2	646	4335	646	31093.8
									3732.55	99.0875	3732.55	98.2804	3732.55	99.8038	3732.55	98.6532			16.1	9	16.1	1876	16.1	965			645	18750	645	4280	645	31150
									3732.07	99.1248	3732.07	98.3046	3732.07	99.8614	3732.07	98.6633			16.12	8	16.12	1871	16.12	961			644	18768.8	644	4190	644	31543.8
									3731.58	99.1547	3731.58	98.3234	3731.58	99.9068	3731.58	98.6705			16.14	7	16.14	1866	16.14	957			643	18656.2	643	4365	643	31050
									3731.1	99.1751	3731.1	98.3351	3731.1	99.9361	3731.1	98.6733			16.16	6	16.16	1860	16.16	954			642	18850	642	4590	642	31400
									3730.62	99.1856	3730.62	98.3396	3730.62	99.9493	3730.62	98.6713			16.18	6	16.18	1854	16.18	955			641	18743.8	641	4400	641	31287.5
									3730.14	99.1878	3730.14	98.338	3730.14	99.9492	3730.14	98.6651			16.2	6	16.2	1849	16.2	958			640	18581.2	640	4080	640	31456.2
									3729.66	99.1841	3729.66	98.3323	3729.66	99.9404	3729.66	98.6558			16.22	6	16.22	1845	16.22	962			639	18762.5	639	4455	639	31393.8
									3729.17	99.1771	3729.17	98.3246	3729.17	99.9276	3729.17	98.645			16.24	6	16.24	1843	16.24	964			638	18618.8	638	4600	638	31468.8
									3728.69	99.1686	3728.69	98.3165	3728.69	99.9136	3728.69	98.6339			16.26	7	16.26	1843	16.26	964			637	18943.8	637	4570	637	31318.8
									3728.21	99.1592	3728.21	98.3088	3728.21	99.8994	3728.21	98.6237			16.28	7	16.28	1844	16.28	961			636	18743.8	636	4430	636	31625
									3727.73	99.1489	3727.73	98.3019	3727.73	99.8847	3727.73	98.6152			16.3	7	16.3	1846	16.3	958			635	19000	635	4255	635	31256.2
									3727.24	99.1378	3727.24	98.2958	3727.24	99.8694	3727.24	98.6092			16.32	8	16.32	1848	16.32	958			634	18418.8	634	4250	634	30887.5
									3726.76	99.127	3726.76	98.2905	3726.76	99.8541	3726.76	98.6061			16.34	8	16.34	1849	16.34	960			633	18562.5	633	4300	633	30900
									3726.28	99.1179	3726.28	98.2863	3726.28	99.8404	3726.28	98.6062			16.36	9	16.36	1849	16.36	965			632	18731.2	632	4155	632	31143.8
									3725.8	99.112	3725.8	98.283	3725.8	99.8296	3725.8	98.609			16.38	9	16.38	1848	16.38	968			631	19081.2	631	4395	631	31356.2
									3725.32	99.1098	3725.32	98.2802	3725.32	99.822	3725.32	98.6139			16.4	9	16.4	1845	16.4	966			630	19012.5	630	4630	630	30912.5
									3724.83	99.1106	3724.83	98.2773	3724.83	99.8162	3724.83	98.6195			16.42	9	16.42	1842	16.42	959			629	18706.2	629	4555	629	30575
									3724.35	99.1131	3724.35	98.2738	3724.35	99.8108	3724.35	98.6244			16.44	9	16.44	1838	16.44	948			628	17968.8	628	4315	628	31112.5
									3723.87	99.1165	3723.87	98.2696	3723.87	99.8045	3723.87	98.6276			16.46	8	16.46	1834	16.46	938			627	18006.2	627	4160	627	31581.2
									3723.39	99.1205	3723.39	98.265	3723.39	99.7973	3723.39	98.6281			16.48	8	16.48	1831	16.48	931			626	18287.5	626	4515	626	31612.5
									3722.91	99.1256	3722.91	98.2605	3722.91	99.7905	3722.91	98.6258			16.5	8	16.5	1827	16.5	927			625	18775	625	4315	625	31225
									3722.42	99.132	3722.42	98.2568	3722.42	99.786	3722.42	98.6208			16.52	8	16.52	1824	16.52	928			624	18743.8	624	4100	624	31350
									3721.94	99.1395	3721.94	98.2541	3721.94	99.785	3721.94	98.614			16.54	7	16.54	1822	16.54	931			623	18618.8	623	4340	623	31718.8
									3721.46	99.1469	3721.46	98.2524	3721.46	99.788	3721.46	98.6064			16.56	6	16.56	1820	16.56	932			622	18481.2	622	4355	622	31050
									3720.98	99.1528	3720.98	98.2511	3720.98	99.7936	3720.98	98.5991			16.58	5	16.58	1819	16.58	933			621	18637.5	621	4350	621	30975
									3720.49	99.156	3720.49	98.2498	3720.49	99.7999	3720.49	98.5932			16.6	3	16.6	1819	16.6	931			620	18450	620	4615	620	31168.8
									3720.01	99.1561	3720.01	98.2482	3720.01	99.8049	3720.01	98.589			16.62	2	16.62	1818	16.62	929			619	18643.8	619	4715	619	31243.8
									3719.53	99.1541	3719.53	98.2464	3719.53	99.8075	3719.53	98.5871			16.64	2	16.64	1818	16.64	928			618	18868.8	618	4365	618	30918.8
									3719.05	99.1514	3719.05	98.2448	3719.05	99.8079	3719.05	98.5874			16.66	1	16.66	1817	16.66	929			617	18531.2	617	4460	617	31643.8
									3718.57	99.1492	3718.57	98.2438	3718.57	99.8068	3718.57	98.5897			16.68	2	16.68	1816	16.68	928			616	18518.8	616	4210	616	31668.8
									3718.09	99.1485	3718.09	98.2434	3718.09	99.805	3718.09	98.5941			16.7	2	16.7	1815	16.7	927			615	18237.5	615	4435	615	31668.8
									3717.6	99.1489	3717.6	98.2433	3717.6	99.8029	3717.6	98.6002			16.72	3	16.72	1815	16.72	926			614	18875	614	4495	614	31656.2
									3717.12	99.1499	3717.12	98.2428	3717.12	99.8002	3717.12	98.6078			16.74	5	16.74	1815	16.74	923			613	18281.2	613	4455	613	31368.8
									3716.64	99.1505	3716.64	98.2411	3716.64	99.7965	3716.64	98.6165			16.76	7	16.76	1815	16.76	919			612	18400	612	4290	612	31531.2
									3716.16	99.1508	3716.16	98.2381	3716.16	99.7919	3716.16	98.6256			16.78	8	16.78	1815	16.78	914			611	18462.5	611	4295	611	31181.2
									3715.67	99.1513	3715.67	98.2342	3715.67	99.7875	3715.67	98.6343			16.8	9	16.8	1815	16.8	910			610	18162.5	610	4495	610	30962.5
									3715.19	99.1533	3715.19	98.2303	3715.19	99.7849	3715.19	98.6418			16.82	9	16.82	1814	16.82	908			609	18543.8	609	4285	609	31287.5
									3714.71	99.1576	3714.71	98.2274	3714.71	99.7858	3714.71	98.6471			16.84	8	16.84	1812	16.84	906			608	18550	608	4210	608	31250
									3714.23	99.164	3714.23	98.2264	3714.23	99.7908	3714.23	98.6496			16.86	6	16.86	1810	16.86	906			607	18456.2	607	4200	607	31325
									3713.75	99.1709	3713.75	98.2276	3713.75	99.7986	3713.75	98.6488			16.88	4	16.88	1808	16.88	910			606	18893.8	606	4290	606	31250
									3713.26	99.1755	3713.26	98.2305	3713.26	99.8068	3713.26	98.6446			16.9	3	16.9	1806	16.9	915			605	18368.8	605	4375	605	31493.8
									3712.78	99.1746	3712.78	98.2343	3712.78	99.8122	3712.78	98.6379			16.92	2	16.92	1804	16.92	918			604	18425	604	4190	604	31643.8
									3712.3	99.1665	3712.3	98.2383	3712.3	99.8124	3712.3	98.6303			16.94	2	16.94	1802	16.94	919			603	18281.2	603	4205	603	31062.5
									3711.82	99.1525	3711.82	98.2421	3711.82	99.8075	3711.82	98.6238			16.96	3	16.96	1799	16.96	916			602	18868.8	602	4055	602	31162.5
									3711.34	99.1368	3711.34	98.2456	3711.34	99.7998	3711.34	98.6201			16.98	5	16.98	1796	16.98	911			601	18487.5	601	4235	601	31643.8
									3710.85	99.1251	3710.85	98.249	3710.85	99.7929	3710.85	98.6202			17	6	17	1792	17	903			600	18593.8	600	4280	600	31250
									3710.37	99.1215	3710.37	98.2526	3710.37	99.7902	3710.37	98.6238			17.02	8	17.02	1789	17.02	896			599	18418.8	599	4395	599	31425
									3709.89	99.1268	3709.89	98.2566	3709.89	99.7935	3709.89	98.6295			17.04	9	17.04	1786	17.04	890			598	18387.5	598	3925	598	31737.5
									3709.41	99.1386	3709.41	98.2611	3709.41	99.803	3709.41	98.6356			17.06	9	17.06	1784	17.06	885			597	18037.5	597	4140	597	31575
									3708.93	99.153	3708.93	98.2659	3708.93	99.817	3708.93	98.6406			17.08	9	17.08	1783	17.08	883			596	18043.8	596	4425	596	31512.5
									3708.44	99.1665	3708.44	98.2706	3708.44	99.8331	3708.44	98.6435			17.1	8	17.1	1784	17.1	884			595	18143.8	595	4380	595	31481.2
									3707.96	99.1766	3707.96	98.2747	3707.96	99.8487	3707.96	98.644			17.12	7	17.12	1786	17.12	888			594	18675	594	4235	594	31056.2
									3707.48	99.1827	3707.48	98.2775	3707.48	99.862	3707.48	98.6422			17.14	6	17.14	1788	17.14	892			593	18400	593	4455	593	31275
									3707	99.1853	3707	98.2786	3707	99.8722	3707	98.6387			17.16	5	17.16	1791	17.16	896			592	18118.8	592	4310	592	31681.2
									3706.51	99.1859	3706.51	98.2778	3706.51	99.8794	3706.51	98.6343			17.18	4	17.18	1793	17.18	896			591	18337.5	591	4365	591	31437.5
									3706.03	99.1863	3706.03	98.2755	3706.03	99.8849	3706.03	98.6299			17.2	4	17.2	1793	17.2	892			590	18131.2	590	4510	590	31456.2
									3705.55	99.1882	3705.55	98.272	3705.55	99.8899	3705.55	98.6265			17.22	4	17.22	1792	17.22	886			589	18006.2	589	4425	589	31068.8
									3705.07	99.1926	3705.07	98.2681	3705.07	99.8952	3705.07	98.6248			17.24	5	17.24	1787	17.24	878			588	18093.8	588	4325	588	30993.8
									3704.59	99.1999	3704.59	98.2641	3704.59	99.9008	3704.59	98.6254			17.26	6	17.26	1781	17.26	873			587	18193.8	587	4345	587	31450
									3704.1	99.2094	3704.1	98.2606	3704.1	99.9059	3704.1	98.6285			17.28	7	17.28	1773	17.28	869			586	18362.5	586	4245	586	31400
									3703.62	99.2196	3703.62	98.2576	3703.62	99.9094	3703.62	98.634			17.3	7	17.3	1764	17.3	869			585	18287.5	585	4160	585	31118.8
									3703.14	99.2285	3703.14	98.2553	3703.14	99.9101	3703.14	98.6415			17.32	8	17.32	1754	17.32	868			584	18125	584	4375	584	31925
									3702.66	99.2343	3702.66	98.2539	3702.66	99.9077	3702.66	98.6502			17.34	8	17.34	1745	17.34	867			583	18287.5	583	4270	583	32118.8
									3702.18	99.236	3702.18	98.2536	3702.18	99.9031	3702.18	98.659			17.36	8	17.36	1737	17.36	865			582	18131.2	582	4245	582	31750
									3701.69	99.2337	3701.69	98.2549	3701.69	99.8978	3701.69	98.6669			17.38	8	17.38	1731	17.38	864			581	18268.8	581	4125	581	31250
									3701.21	99.2286	3701.21	98.2576	3701.21	99.8936	3701.21	98.6727			17.4	7	17.4	1726	17.4	863			580	18287.5	580	4150	580	31581.2
									3700.73	99.2228	3700.73	98.2616	3700.73	99.8919	3700.73	98.6759			17.42	7	17.42	1723	17.42	862			579	18137.5	579	4000	579	31318.8
									3700.25	99.2178	3700.25	98.2658	3700.25	99.8924	3700.25	98.6759			17.44	6	17.44	1722	17.44	857			578	18150	578	3840	578	31518.8
									3699.76	99.2147	3699.76	98.2695	3699.76	99.8946	3699.76	98.6727			17.46	5	17.46	1721	17.46	851			577	18406.2	577	4060	577	31125
									3699.28	99.2135	3699.28	98.2719	3699.28	99.8975	3699.28	98.6668			17.48	4	17.48	1721	17.48	842			576	18368.8	576	4180	576	31187.5
									3698.8	99.214	3698.8	98.2728	3698.8	99.9003	3698.8	98.6589			17.5	4	17.5	1721	17.5	832			575	17950	575	4105	575	31106.2
									3698.32	99.215	3698.32	98.2723	3698.32	99.9029	3698.32	98.6499			17.52	4	17.52	1720	17.52	823			574	17918.8	574	4140	574	31168.8
									3697.84	99.2151	3697.84	98.2707	3697.84	99.9048	3697.84	98.641			17.54	4	17.54	1718	17.54	819			573	17631.2	573	4035	573	31537.5
									3697.35	99.2126	3697.35	98.2683	3697.35	99.9058	3697.35	98.6334			17.56	5	17.56	1716	17.56	819			572	17825	572	4040	572	31312.5
									3696.87	99.2065	3696.87	98.2652	3696.87	99.9054	3696.87	98.6282			17.58	5	17.58	1713	17.58	821			571	18125	571	4110	571	31256.2
									3696.39	99.1965	3696.39	98.2616	3696.39	99.9035	3696.39	98.6262			17.6	5	17.6	1711	17.6	824			570	17887.5	570	4055	570	31056.2
									3695.91	99.1837	3695.91	98.2574	3695.91	99.9	3695.91	98.6272			17.62	4	17.62	1710	17.62	828			569	17718.8	569	4130	569	31250
									3695.43	99.1704	3695.43	98.2525	3695.43	99.8952	3695.43	98.6305			17.64	3	17.64	1710	17.64	830			568	17875	568	3845	568	31768.8
									3694.94	99.1587	3694.94	98.2468	3694.94	99.8893	3694.94	98.6345			17.66	3	17.66	1711	17.66	830			567	17656.2	567	3780	567	32118.8
									3694.46	99.15	3694.46	98.2402	3694.46	99.8821	3694.46	98.6377			17.68	3	17.68	1712	17.68	828			566	18025	566	4060	566	31812.5
									3693.98	99.1447	3693.98	98.2327	3693.98	99.8733	3693.98	98.6391			17.7	4	17.7	1714	17.7	824			565	18350	565	3875	565	31518.8
									3693.5	99.1415	3693.5	98.2243	3693.5	99.8623	3693.5	98.6381			17.72	5	17.72	1716	17.72	818			564	17812.5	564	3930	564	31693.8
									3693.01	99.1383	3693.01	98.2153	3693.01	99.8484	3693.01	98.6353			17.74	6	17.74	1718	17.74	812			563	17618.8	563	4180	563	32268.8
									3692.53	99.1332	3692.53	98.2063	3692.53	99.8321	3692.53	98.6317			17.76	7	17.76	1719	17.76	805			562	17975	562	4130	562	31418.8
									3692.05	99.1249	3692.05	98.1985	3692.05	99.8151	3692.05	98.629			17.78	7	17.78	1720	17.78	800			561	17575	561	4255	561	31281.2
									3691.57	99.1141	3691.57	98.1933	3691.57	99.8005	3691.57	98.6284			17.8	7	17.8	1721	17.8	798			560	17268.8	560	3955	560	30550
									3691.09	99.1035	3691.09	98.192	3691.09	99.7923	3691.09	98.6307			17.82	7	17.82	1722	17.82	799			559	17300	559	4110	559	30562.5
									3690.6	99.0971	3690.6	98.1954	3690.6	99.7935	3690.6	98.6355			17.84	6	17.84	1722	17.84	803			558	17306.2	558	4295	558	30612.5
									3690.12	99.0988	3690.12	98.203	3690.12	99.8052	3690.12	98.6416			17.86	6	17.86	1722	17.86	810			557	17281.2	557	4440	557	30287.5
									3689.64	99.1105	3689.64	98.2132	3689.64	99.826	3689.64	98.647			17.88	5	17.88	1721	17.88	817			556	17531.2	556	4185	556	29987.5
									3689.16	99.1314	3689.16	98.2238	3689.16	99.8521	3689.16	98.6498			17.9	5	17.9	1720	17.9	823			555	17687.5	555	4180	555	29931.2
									3688.68	99.1572	3688.68	98.2323	3688.68	99.8783	3688.68	98.6489			17.92	5	17.92	1718	17.92	826			554	17368.8	554	4125	554	30568.8
									3688.19	99.1814	3688.19	98.2369	3688.19	99.8995	3688.19	98.6443			17.94	5	17.94	1715	17.94	824			553	17281.2	553	4170	553	29918.8
									3687.71	99.1972	3687.71	98.2367	3687.71	99.9113	3687.71	98.6371			17.96	5	17.96	1713	17.96	820			552	17750	552	4175	552	30225
									3687.23	99.2009	3687.23	98.232	3687.23	99.9118	3687.23	98.6287			17.98	5	17.98	1711	17.98	815			551	16881.2	551	4275	551	30081.2
									3686.75	99.193	3686.75	98.2242	3686.75	99.9015	3686.75	98.6206			18	5	18	1710	18	810			550	17400	550	3975	550	30512.5
									3686.26	99.1778	3686.26	98.2154	3686.26	99.8841	3686.26	98.6139			18.02	5	18.02	1710	18.02	806			549	17218.8	549	4090	549	29843.8
									3685.78	99.161	3685.78	98.2078	3685.78	99.8649	3685.78	98.6091			18.04	6	18.04	1711	18.04	804			548	16787.5	548	4145	548	29825
									3685.3	99.1474	3685.3	98.2028	3685.3	99.8487	3685.3	98.6064			18.06	7	18.06	1711	18.06	805			547	17006.2	547	3760	547	29900
									3684.82	99.1397	3684.82	98.2008	3684.82	99.8382	3684.82	98.6058			18.08	7	18.08	1712	18.08	806			546	16493.8	546	3995	546	29500
									3684.34	99.1382	3684.34	98.201	3684.34	99.8337	3684.34	98.6069			18.1	8	18.1	1712	18.1	805			545	16312.5	545	3545	545	29143.8
									3683.85	99.1413	3683.85	98.2019	3683.85	99.8337	3683.85	98.6094			18.12	9	18.12	1712	18.12	803			544	16356.2	544	3385	544	29375
									3683.37	99.1461	3683.37	98.2021	3683.37	99.8354	3683.37	98.613			18.14	9	18.14	1713	18.14	801			543	15862.5	543	3455	543	29243.8
									3682.89	99.1499	3682.89	98.2007	3682.89	99.8368	3682.89	98.6173			18.16	9	18.16	1713	18.16	803			542	15756.2	542	3430	542	28925
									3682.41	99.1509	3682.41	98.1977	3682.41	99.8363	3682.41	98.6222			18.18	9	18.18	1714	18.18	806			541	16006.2	541	3140	541	28806.2
									3681.93	99.1482	3681.93	98.1936	3681.93	99.8331	3681.93	98.6278			18.2	8	18.2	1715	18.2	812			540	16068.8	540	3295	540	28593.8
									3681.44	99.1415	3681.44	98.1889	3681.44	99.8269	3681.44	98.6338			18.22	8	18.22	1715	18.22	817			539	16106.2	539	3160	539	28300
									3680.96	99.1313	3680.96	98.1839	3680.96	99.8177	3680.96	98.6402			18.24	7	18.24	1714	18.24	820			538	15831.2	538	3175	538	28325
									3680.48	99.1181	3680.48	98.1786	3680.48	99.8057	3680.48	98.6465			18.26	7	18.26	1713	18.26	821			537	15556.2	537	3295	537	28550
									3680	99.1034	3680	98.1724	3680	99.7921	3680	98.652			18.28	7	18.28	1711	18.28	818			536	16106.2	536	3020	536	28781.2
									3679.51	99.0896	3679.51	98.1654	3679.51	99.7791	3679.51	98.6558			18.3	7	18.3	1710	18.3	815			535	16518.8	535	3200	535	29081.2
									3679.03	99.0793	3679.03	98.1578	3679.03	99.7699	3679.03	98.6569			18.32	8	18.32	1710	18.32	812			534	18462.5	534	3685	534	30450
									3678.55	99.0754	3678.55	98.1503	3678.55	99.767	3678.55	98.6548			18.34	8	18.34	1710	18.34	809			533	21912.5	533	4490	533	33075
									3678.07	99.079	3678.07	98.1431	3678.07	99.7712	3678.07	98.6496			18.36	8	18.36	1711	18.36	805			532	23250	532	6320	532	36375
									3677.59	99.0893	3677.59	98.136	3677.59	99.7801	3677.59	98.6416			18.38	8	18.38	1713	18.38	801			531	22312.5	531	8275	531	37975
									3677.11	99.1025	3677.11	98.1273	3677.11	99.788	3677.11	98.6316			18.4	8	18.4	1715	18.4	799			530	19593.8	530	7675	530	38612.5
									3676.62	99.1126	3676.62	98.1151	3676.62	99.7874	3676.62	98.6206			18.42	8	18.42	1717	18.42	799			529	17087.5	529	5100	529	34368.8
									3676.14	99.1146	3676.14	98.0984	3676.14	99.7734	3676.14	98.6099			18.44	8	18.44	1718	18.44	801			528	15781.2	528	3665	528	29368.8
									3675.66	99.1081	3675.66	98.0794	3675.66	99.7489	3675.66	98.6018			18.46	9	18.46	1719	18.46	803			527	15137.5	527	3140	527	27550
									3675.18	99.0996	3675.18	98.063	3675.18	99.7243	3675.18	98.5978			18.48	9	18.48	1720	18.48	805			526	15006.2	526	2810	526	27093.8
									3674.69	99.0962	3674.69	98.0536	3674.69	99.7099	3674.69	98.5982			18.5	10	18.5	1720	18.5	805			525	14568.8	525	2895	525	26756.2
									3674.21	99.0983	3674.21	98.0518	3674.21	99.7085	3674.21	98.6015			18.52	10	18.52	1721	18.52	801			524	14706.2	524	3035	524	26706.2
									3673.73	99.1019	3673.73	98.0552	3673.73	99.7157	3673.73	98.6056			18.54	10	18.54	1723	18.54	798			523	14537.5	523	2920	523	26800
									3673.25	99.1048	3673.25	98.0614	3673.25	99.7271	3673.25	98.609			18.56	9	18.56	1725	18.56	798			522	14662.5	522	2925	522	26987.5
									3672.77	99.1084	3672.77	98.0692	3672.77	99.7414	3672.77	98.6111			18.58	7	18.58	1728	18.58	801			521	14781.2	521	3225	521	26962.5
									3672.28	99.1143	3672.28	98.0778	3672.28	99.7584	3672.28	98.6122			18.6	6	18.6	1731	18.6	806			520	14662.5	520	2735	520	26743.8
									3671.8	99.1222	3671.8	98.0862	3671.8	99.7755	3671.8	98.6123			18.62	5	18.62	1735	18.62	811			519	14550	519	2935	519	26687.5
									3671.32	99.1288	3671.32	98.0922	3671.32	99.7879	3671.32	98.6112			18.64	4	18.64	1739	18.64	814			518	14443.8	518	2995	518	26831.2
									3670.84	99.1301	3670.84	98.0938	3670.84	99.7903	3670.84	98.6086			18.66	4	18.66	1743	18.66	815			517	14331.2	517	2810	517	26650
									3670.36	99.1245	3670.36	98.0909	3670.36	99.7812	3670.36	98.6046			18.68	4	18.68	1747	18.68	814			516	14618.8	516	2735	516	26593.8
									3669.87	99.1153	3669.87	98.0855	3669.87	99.7648	3669.87	98.5998			18.7	5	18.7	1752	18.7	816			515	14375	515	2660	515	26737.5
									3669.39	99.1088	3669.39	98.0813	3669.39	99.7487	3669.39	98.596			18.72	6	18.72	1756	18.72	820			514	14450	514	2655	514	26737.5
									3668.91	99.1094	3668.91	98.0806	3668.91	99.7391	3668.91	98.5943			18.74	7	18.74	1761	18.74	825			513	14437.5	513	2905	513	26525
									3668.43	99.1166	3668.43	98.0837	3668.43	99.738	3668.43	98.5955			18.76	9	18.76	1765	18.76	829			512	14662.5	512	2615	512	26656.2
									3667.95	99.1267	3667.95	98.0893	3667.95	99.7437	3667.95	98.5994			18.78	10	18.78	1768	18.78	831			511	14150	511	2845	511	26587.5
									3667.46	99.1361	3667.46	98.0955	3667.46	99.7536	3667.46	98.6052			18.8	11	18.8	1771	18.8	828			510	14412.5	510	2800	510	26568.8
									3666.98	99.143	3666.98	98.1009	3666.98	99.7653	3666.98	98.6117			18.82	11	18.82	1773	18.82	822			509	14618.8	509	2755	509	26818.8
									3666.5	99.1469	3666.5	98.1045	3666.5	99.7768	3666.5	98.6178			18.84	10	18.84	1775	18.84	815			508	14400	508	2770	508	26531.2
									3666.02	99.148	3666.02	98.106	3666.02	99.7867	3666.02	98.6225			18.86	10	18.86	1776	18.86	811			507	14193.8	507	2705	507	26425
									3665.53	99.147	3665.53	98.1055	3665.53	99.7939	3665.53	98.6253			18.88	9	18.88	1778	18.88	810			506	14281.2	506	2730	506	26575
									3665.05	99.1446	3665.05	98.1035	3665.05	99.7979	3665.05	98.6263			18.9	8	18.9	1779	18.9	813			505	14568.8	505	2970	505	26806.2
									3664.57	99.1415	3664.57	98.1006	3664.57	99.7989	3664.57	98.6261			18.92	7	18.92	1781	18.92	817			504	14262.5	504	2845	504	26675
									3664.09	99.1384	3664.09	98.0976	3664.09	99.7977	3664.09	98.6255			18.94	7	18.94	1783	18.94	824			503	14406.2	503	2780	503	26400
									3663.61	99.1359	3663.61	98.0952	3663.61	99.7957	3663.61	98.6255			18.96	7	18.96	1786	18.96	831			502	14668.8	502	2695	502	26537.5
									3663.12	99.1344	3663.12	98.0936	3663.12	99.7938	3663.12	98.6268			18.98	7	18.98	1790	18.98	834			501	14356.2	501	3090	501	26412.5
									3662.64	99.1338	3662.64	98.0928	3662.64	99.7927	3662.64	98.6295			19	8	19	1794	19	836			500	14343.8	500	3090	500	26825
									3662.16	99.1341	3662.16	98.0923	3662.16	99.7922	3662.16	98.6333			19.02	8	19.02	1798	19.02	837			499	14593.8	499	2785	499	26512.5
									3661.68	99.1347	3661.68	98.0914	3661.68	99.7915	3661.68	98.6371			19.04	8	19.04	1802	19.04	837			498	14231.2	498	3135	498	26556.2
									3661.2	99.1351	3661.2	98.0894	3661.2	99.7896	3661.2	98.6399			19.06	8	19.06	1805	19.06	837			497	14156.2	497	2940	497	26675
									3660.71	99.1345	3660.71	98.086	3660.71	99.7858	3660.71	98.6405			19.08	8	19.08	1808	19.08	838			496	14381.2	496	2995	496	26931.2
									3660.23	99.1329	3660.23	98.0808	3660.23	99.7799	3660.23	98.6382			19.1	9	19.1	1810	19.1	841			495	14518.8	495	2940	495	26831.2
									3659.75	99.1302	3659.75	98.0743	3659.75	99.7725	3659.75	98.6329			19.12	9	19.12	1813	19.12	846			494	14443.8	494	2675	494	26793.8
									3659.27	99.1269	3659.27	98.0674	3659.27	99.7648	3659.27	98.6248			19.14	9	19.14	1816	19.14	852			493	14431.2	493	2870	493	26762.5
									3658.78	99.1235	3658.78	98.061	3658.78	99.7581	3658.78	98.6153			19.16	10	19.16	1821	19.16	860			492	14312.5	492	2920	492	26862.5
									3658.3	99.1207	3658.3	98.0562	3658.3	99.7534	3658.3	98.6057			19.18	10	19.18	1828	19.18	868			491	14175	491	2805	491	26493.8
									3657.82	99.1182	3657.82	98.0535	3657.82	99.7508	3657.82	98.5978			19.2	11	19.2	1836	19.2	875			490	14312.5	490	2710	490	26787.5
									3657.34	99.1155	3657.34	98.0534	3657.34	99.7499	3657.34	98.5932			19.22	12	19.22	1846	19.22	880			489	14206.2	489	2645	489	26475
									3656.86	99.112	3656.86	98.0555	3656.86	99.75	3656.86	98.5931			19.24	12	19.24	1857	19.24	882			488	14581.2	488	2875	488	26650
									3656.37	99.1076	3656.37	98.0596	3656.37	99.7512	3656.37	98.5977			19.26	12	19.26	1869	19.26	882			487	14193.8	487	3045	487	26762.5
									3655.89	99.1026	3655.89	98.0643	3655.89	99.7532	3655.89	98.6059			19.28	11	19.28	1881	19.28	882			486	14287.5	486	2875	486	26906.2
									3655.41	99.0973	3655.41	98.0681	3655.41	99.7551	3655.41	98.6156			19.3	10	19.3	1892	19.3	882			485	14043.8	485	2780	485	27056.2
									3654.93	99.0912	3654.93	98.0693	3654.93	99.7549	3654.93	98.624			19.32	10	19.32	1902	19.32	883			484	14206.2	484	2635	484	26662.5
									3654.45	99.0842	3654.45	98.0669	3654.45	99.7506	3654.45	98.6291			19.34	10	19.34	1910	19.34	886			483	14431.2	483	2760	483	26456.2
									3653.96	99.0769	3653.96	98.061	3653.96	99.7414	3653.96	98.6301			19.36	11	19.36	1917	19.36	889			482	14006.2	482	2920	482	26575
									3653.48	99.0705	3653.48	98.0528	3653.48	99.7284	3653.48	98.6276			19.38	11	19.38	1922	19.38	894			481	14125	481	2900	481	26425
									3653	99.0661	3653	98.0436	3653	99.7132	3653	98.6229			19.4	12	19.4	1926	19.4	899			480	14331.2	480	2815	480	26912.5
									3652.52	99.063	3652.52	98.0345	3652.52	99.6964	3652.52	98.6176			19.42	12	19.42	1929	19.42	905			479	14262.5	479	2850	479	26743.8
									3652.03	99.0589	3652.03	98.0254	3652.03	99.6775	3652.03	98.6134			19.44	11	19.44	1931	19.44	915			478	14162.5	478	2950	478	27037.5
									3651.55	99.0503	3651.55	98.0154	3651.55	99.6547	3651.55	98.6112			19.46	10	19.46	1933	19.46	927			477	14306.2	477	2865	477	27075
									3651.07	99.0339	3651.07	98.0037	3651.07	99.6275	3651.07	98.6115			19.48	9	19.48	1936	19.48	938			476	13887.5	476	2825	476	26581.2
									3650.59	99.0092	3650.59	97.9899	3650.59	99.5968	3650.59	98.6139			19.5	8	19.5	1940	19.5	947			475	14012.5	475	2585	475	27418.8
									3650.11	98.9797	3650.11	97.9741	3650.11	99.566	3650.11	98.6175			19.52	8	19.52	1945	19.52	953			474	13925	474	2705	474	26812.5
									3649.62	98.9515	3649.62	97.9572	3649.62	99.5383	3649.62	98.6204			19.54	8	19.54	1952	19.54	955			473	13868.8	473	2920	473	27056.2
									3649.14	98.9303	3649.14	97.9398	3649.14	99.5156	3649.14	98.6208			19.56	8	19.56	1959	19.56	954			472	13993.8	472	3080	472	27050
									3648.66	98.9188	3648.66	97.9227	3648.66	99.498	3648.66	98.6174			19.58	9	19.58	1967	19.58	951			471	13756.2	471	2880	471	26581.2
									3648.18	98.9168	3648.18	97.9072	3648.18	99.4854	3648.18	98.6102			19.6	9	19.6	1976	19.6	948			470	13675	470	2795	470	26562.5
									3647.7	98.9229	3647.7	97.8947	3647.7	99.4781	3647.7	98.6005			19.62	10	19.62	1986	19.62	947			469	13537.5	469	2845	469	26362.5
									3647.21	98.9352	3647.21	97.887	3647.21	99.4778	3647.21	98.5901			19.64	11	19.64	1997	19.64	948			468	13268.8	468	2910	468	26237.5
									3646.73	98.9518	3646.73	97.8849	3646.73	99.4855	3646.73	98.581			19.66	13	19.66	2008	19.66	951			467	13343.8	467	3020	467	26562.5
									3646.25	98.9698	3646.25	97.8885	3646.25	99.5011	3646.25	98.5747			19.68	14	19.68	2019	19.68	957			466	13837.5	466	2860	466	27343.8
									3645.77	98.987	3645.77	97.8967	3645.77	99.5228	3645.77	98.5716			19.7	14	19.7	2029	19.7	967			465	14200	465	2860	465	27712.5
									3645.28	99.0013	3645.28	97.9078	3645.28	99.5477	3645.28	98.5717			19.72	14	19.72	2039	19.72	980			464	14462.5	464	2815	464	28618.8
									3644.8	99.012	3644.8	97.9196	3644.8	99.5723	3644.8	98.574			19.74	13	19.74	2048	19.74	993			463	14087.5	463	3060	463	28237.5
									3644.32	99.0191	3644.32	97.9306	3644.32	99.5941	3644.32	98.5774			19.76	12	19.76	2056	19.76	1004			462	13537.5	462	2810	462	27443.8
									3643.84	99.0231	3643.84	97.9393	3643.84	99.6112	3643.84	98.5808			19.78	11	19.78	2064	19.78	1015			461	13412.5	461	2825	461	27437.5
									3643.36	99.0254	3643.36	97.9449	3643.36	99.6228	3643.36	98.5832			19.8	10	19.8	2073	19.8	1024			460	14406.2	460	2940	460	28231.2
									3642.88	99.0273	3642.88	97.9471	3642.88	99.6292	3642.88	98.584			19.82	10	19.82	2083	19.82	1032			459	15543.8	459	2860	459	30981.2
									3642.39	99.0304	3642.39	97.9463	3642.39	99.6318	3642.39	98.5832			19.84	10	19.84	2093	19.84	1038			458	15462.5	458	2940	458	31512.5
									3641.91	99.036	3641.91	97.9435	3641.91	99.6323	3641.91	98.5811			19.86	10	19.86	2103	19.86	1045			457	14012.5	457	2755	457	28993.8
									3641.43	99.0446	3641.43	97.9396	3641.43	99.6321	3641.43	98.5784			19.88	10	19.88	2113	19.88	1052			456	12731.2	456	3020	456	26462.5
									3640.95	99.0556	3640.95	97.9357	3640.95	99.6325	3640.95	98.5761			19.9	9	19.9	2122	19.9	1057			455	12687.5	455	2880	455	25356.2
									3640.46	99.0676	3640.46	97.9326	3640.46	99.6334	3640.46	98.5748			19.92	8	19.92	2130	19.92	1061			454	12681.2	454	2715	454	24450
									3639.98	99.0793	3639.98	97.9307	3639.98	99.6349	3639.98	98.575			19.94	7	19.94	2136	19.94	1066			453	12537.5	453	2845	453	23550
									3639.5	99.0894	3639.5	97.9302	3639.5	99.6367	3639.5	98.5769			19.96	6	19.96	2141	19.96	1072			452	12756.2	452	2925	452	23300
									3639.02	99.0977	3639.02	97.9311	3639.02	99.6389	3639.02	98.5801			19.98	5	19.98	2144	19.98	1076			451	12756.2	451	3080	451	23293.8
									3638.53	99.1042	3638.53	97.9331	3638.53	99.6419	3638.53	98.5842			20	5	20	2147	20	1078			450	12650	450	2930	450	23181.2
									3638.05	99.1095	3638.05	97.9358	3638.05	99.6457	3638.05	98.5884			20.02	6	20.02	2151	20.02	1081			449	12562.5	449	2690	449	22781.2
									3637.57	99.1136	3637.57	97.9384	3637.57	99.6499	3637.57	98.5919			20.04	6	20.04	2155	20.04	1087			448	12931.2	448	2970	448	22875
									3637.09	99.116	3637.09	97.9402	3637.09	99.6532	3637.09	98.5939			20.06	7	20.06	2160	20.06	1097			447	12618.8	447	2970	447	23100
									3636.61	99.1156	3636.61	97.9401	3636.61	99.6541	3636.61	98.5938			20.08	7	20.08	2168	20.08	1112			446	12706.2	446	2965	446	22993.8
									3636.12	99.1113	3636.12	97.9377	3636.12	99.6508	3636.12	98.5914			20.1	8	20.1	2179	20.1	1129			445	12575	445	3050	445	22975
									3635.64	99.1024	3635.64	97.9326	3635.64	99.6421	3635.64	98.5867			20.12	8	20.12	2191	20.12	1143			444	12612.5	444	2950	444	23131.2
									3635.16	99.089	3635.16	97.925	3635.16	99.6281	3635.16	98.5805			20.14	8	20.14	2205	20.14	1152			443	12743.8	443	2850	443	22943.8
									3634.68	99.0723	3634.68	97.916	3634.68	99.6104	3634.68	98.5736			20.16	8	20.16	2221	20.16	1156			442	12712.5	442	3030	442	23168.8
									3634.2	99.0548	3634.2	97.9067	3634.2	99.5919	3634.2	98.5672			20.18	7	20.18	2237	20.18	1159			441	12556.2	441	2925	441	23300
									3633.71	99.0395	3633.71	97.8986	3633.71	99.5763	3633.71	98.5622			20.2	7	20.2	2251	20.2	1167			440	12762.5	440	2880	440	23268.8
									3633.23	99.0293	3633.23	97.8929	3633.23	99.5668	3633.23	98.5593			20.22	7	20.22	2264	20.22	1180			439	12918.8	439	2875	439	23356.2
									3632.75	99.0262	3632.75	97.8905	3632.75	99.5656	3632.75	98.5583			20.24	8	20.24	2275	20.24	1195			438	12725	438	3105	438	23300
									3632.27	99.0308	3632.27	97.8914	3632.27	99.5728	3632.27	98.5586			20.26	9	20.26	2284	20.26	1209			437	12700	437	2940	437	23393.8
									3631.79	99.0423	3631.79	97.895	3631.79	99.587	3631.79	98.5593			20.28	11	20.28	2291	20.28	1217			436	12550	436	3260	436	23093.8
									3631.3	99.0589	3631.3	97.8999	3631.3	99.6047	3631.3	98.5597			20.3	12	20.3	2297	20.3	1219			435	12618.8	435	2810	435	22993.8
									3630.82	99.0775	3630.82	97.904	3630.82	99.6211	3630.82	98.559			20.32	12	20.32	2303	20.32	1218			434	12687.5	434	2915	434	23175
									3630.34	99.0938	3630.34	97.9051	3630.34	99.6304	3630.34	98.557			20.34	12	20.34	2310	20.34	1220			433	12525	433	2960	433	22981.2
									3629.86	99.1031	3629.86	97.901	3629.86	99.6282	3629.86	98.5541			20.36	11	20.36	2318	20.36	1228			432	12687.5	432	3020	432	23231.2
									3629.38	99.1036	3629.38	97.8916	3629.38	99.6151	3629.38	98.5511			20.38	10	20.38	2327	20.38	1242			431	12712.5	431	3135	431	22993.8
									3628.89	99.0981	3628.89	97.8794	3628.89	99.5979	3628.89	98.5491			20.4	9	20.4	2339	20.4	1256			430	12368.8	430	2995	430	23012.5
									3628.41	99.0926	3628.41	97.8677	3628.41	99.5854	3628.41	98.5487			20.42	9	20.42	2351	20.42	1270			429	12487.5	429	2945	429	22862.5
									3627.93	99.0905	3627.93	97.8583	3627.93	99.5816	3627.93	98.5493			20.44	9	20.44	2364	20.44	1281			428	12587.5	428	2965	428	23043.8
									3627.45	99.0896	3627.45	97.8502	3627.45	99.5824	3627.45	98.5493			20.46	9	20.46	2377	20.46	1288			427	12587.5	427	2985	427	22912.5
									3626.97	99.0868	3626.97	97.8416	3626.97	99.5814	3626.97	98.5472			20.48	9	20.48	2388	20.48	1292			426	12762.5	426	2950	426	22793.8
									3626.48	99.0816	3626.48	97.8314	3626.48	99.5751	3626.48	98.5424			20.5	9	20.5	2398	20.5	1295			425	12943.8	425	2945	425	23100
									3626	99.0761	3626	97.8203	3626	99.5647	3626	98.5355			20.52	8	20.52	2407	20.52	1302			424	12612.5	424	2790	424	23168.8
									3625.52	99.0726	3625.52	97.8094	3625.52	99.553	3625.52	98.5274			20.54	7	20.54	2415	20.54	1308			423	12562.5	423	2910	423	22793.8
									3625.04	99.0719	3625.04	97.7998	3625.04	99.5426	3625.04	98.5191			20.56	5	20.56	2422	20.56	1316			422	12787.5	422	2790	422	22818.8
									3624.55	99.0735	3624.55	97.7917	3624.55	99.5344	3624.55	98.5115			20.58	4	20.58	2429	20.58	1326			421	12712.5	421	3075	421	22887.5
									3624.07	99.0754	3624.07	97.7849	3624.07	99.5278	3624.07	98.5051			20.6	3	20.6	2438	20.6	1339			420	12712.5	420	2945	420	22931.2
									3623.59	99.0764	3623.59	97.7789	3623.59	99.5217	3623.59	98.5005			20.62	3	20.62	2447	20.62	1353			419	12843.8	419	2965	419	22743.8
									3623.11	99.0752	3623.11	97.7735	3623.11	99.5152	3623.11	98.4979			20.64	3	20.64	2457	20.64	1368			418	12525	418	2880	418	22912.5
									3622.62	99.0718	3622.62	97.7683	3622.62	99.5074	3622.62	98.4976			20.66	3	20.66	2468	20.66	1384			417	12518.8	417	2940	417	22968.8
									3622.14	99.066	3622.14	97.7632	3622.14	99.4979	3622.14	98.4999			20.68	4	20.68	2480	20.68	1401			416	12650	416	3030	416	22968.8
									3621.66	99.0574	3621.66	97.758	3621.66	99.4858	3621.66	98.5048			20.7	5	20.7	2492	20.7	1416			415	12600	415	2850	415	22900
									3621.18	99.0448	3621.18	97.7519	3621.18	99.47	3621.18	98.512			20.72	6	20.72	2504	20.72	1426			414	12662.5	414	3030	414	22912.5
									3620.7	99.027	3620.7	97.7442	3620.7	99.4495	3620.7	98.5203			20.74	7	20.74	2517	20.74	1436			413	12787.5	413	2880	413	23000
									3620.22	99.0035	3620.22	97.7341	3620.22	99.4241	3620.22	98.5285			20.76	8	20.76	2530	20.76	1447			412	12425	412	3105	412	22787.5
									3619.73	98.976	3619.73	97.7218	3619.73	99.3951	3619.73	98.5345			20.78	9	20.78	2542	20.78	1461			411	12500	411	3040	411	22868.8
									3619.25	98.9485	3619.25	97.7077	3619.25	99.3654	3619.25	98.5369			20.8	9	20.8	2555	20.8	1479			410	12525	410	3085	410	23118.8
									3618.77	98.9261	3618.77	97.6933	3618.77	99.3387	3618.77	98.5346			20.82	9	20.82	2566	20.82	1499			409	12562.5	409	3065	409	22981.2
									3618.29	98.9126	3618.29	97.6799	3618.29	99.3178	3618.29	98.5281			20.84	8	20.84	2575	20.84	1519			408	12537.5	408	2770	408	23150
									3617.8	98.9083	3617.8	97.6685	3617.8	99.3033	3617.8	98.5186			20.86	6	20.86	2582	20.86	1533			407	12562.5	407	2910	407	23187.5
									3617.32	98.9104	3617.32	97.6596	3617.32	99.2943	3617.32	98.5082			20.88	5	20.88	2587	20.88	1539			406	12556.2	406	2910	406	23118.8
									3616.84	98.9149	3616.84	97.6528	3616.84	99.2882	3616.84	98.4987			20.9	4	20.9	2590	20.9	1537			405	12412.5	405	2780	405	22843.8
									3616.36	98.918	3616.36	97.6472	3616.36	99.2827	3616.36	98.4913			20.92	4	20.92	2592	20.92	1531			404	12525	404	2855	404	22975
									3615.88	98.918	3615.88	97.6419	3615.88	99.2757	3615.88	98.4867			20.94	4	20.94	2593	20.94	1525			403	12650	403	2810	403	23125
									3615.39	98.9147	3615.39	97.6361	3615.39	99.2661	3615.39	98.4845			20.96	5	20.96	2595	20.96	1523			402	12875	402	3000	402	22912.5
									3614.91	98.9095	3614.91	97.6291	3614.91	99.2536	3614.91	98.4843			20.98	6	20.98	2599	20.98	1530			401	12831.2	401	3155	401	23050
									3614.43	98.9043	3614.43	97.6207	3614.43	99.239	3614.43	98.4853			21	7	21	2605	21	1546			400	12837.5	400	3135	400	23125
									3613.95	98.9015	3613.95	97.6116	3613.95	99.2242	3613.95	98.487			21.02	8	21.02	2614	21.02	1566			399	12518.8	399	3140	399	23287.5
									3613.47	98.9033	3613.47	97.6031	3613.47	99.2117	3613.47	98.489			21.04	8	21.04	2625	21.04	1586			398	12443.8	398	3280	398	23137.5
									3612.98	98.9109	3612.98	97.5971	3612.98	99.2047	3612.98	98.4909			21.06	8	21.06	2638	21.06	1604			397	12668.8	397	2935	397	22981.2
									3612.5	98.9239	3612.5	97.595	3612.5	99.2051	3612.5	98.4929			21.08	7	21.08	2653	21.08	1619			396	12637.5	396	2985	396	23062.5
									3612.02	98.9399	3612.02	97.5975	3612.02	99.2131	3612.02	98.4949			21.1	6	21.1	2668	21.1	1628			395	12450	395	2955	395	22956.2
									3611.54	98.9561	3611.54	97.6039	3611.54	99.227	3611.54	98.4966			21.12	5	21.12	2681	21.12	1634			394	12612.5	394	2965	394	22881.2
									3611.05	98.9699	3611.05	97.613	3611.05	99.2436	3611.05	98.4978			21.14	5	21.14	2693	21.14	1642			393	12631.2	393	2675	393	22731.2
									3610.57	98.9794	3610.57	97.6224	3610.57	99.2593	3610.57	98.4984			21.16	5	21.16	2703	21.16	1652			392	12631.2	392	2675	392	22781.2
									3610.09	98.9834	3610.09	97.6302	3610.09	99.2709	3610.09	98.498			21.18	6	21.18	2709	21.18	1664			391	12668.8	391	2925	391	22943.8
									3609.61	98.9812	3609.61	97.6345	3609.61	99.2758	3609.61	98.4964			21.2	6	21.2	2714	21.2	1675			390	12712.5	390	2925	390	22956.2
									3609.13	98.9728	3609.13	97.6342	3609.13	99.2731	3609.13	98.4935			21.22	7	21.22	2716	21.22	1683			389	12543.8	389	2835	389	23100
									3608.64	98.9596	3608.64	97.6291	3608.64	99.2641	3608.64	98.4894			21.24	7	21.24	2717	21.24	1689			388	12393.8	388	2800	388	23175
									3608.16	98.9444	3608.16	97.6206	3608.16	99.2516	3608.16	98.4845			21.26	7	21.26	2717	21.26	1693			387	12525	387	2775	387	22950
									3607.68	98.9306	3607.68	97.6101	3607.68	99.2394	3607.68	98.4793			21.28	6	21.28	2717	21.28	1696			386	12568.8	386	2845	386	23118.8
									3607.2	98.9215	3607.2	97.5996	3607.2	99.2306	3607.2	98.4746			21.3	5	21.3	2717	21.3	1705			385	12725	385	3000	385	23112.5
									3606.72	98.9184	3606.72	97.5906	3606.72	99.2273	3606.72	98.471			21.32	4	21.32	2717	21.32	1723			384	12725	384	2990	384	22906.2
									3606.23	98.9209	3606.23	97.5839	3606.23	99.2293	3606.23	98.469			21.34	3	21.34	2717	21.34	1747			383	12781.2	383	2930	383	23137.5
									3605.75	98.9271	3605.75	97.5795	3605.75	99.2356	3605.75	98.4689			21.36	3	21.36	2717	21.36	1771			382	12675	382	3075	382	22881.2
									3605.27	98.9349	3605.27	97.5772	3605.27	99.2442	3605.27	98.4703			21.38	3	21.38	2718	21.38	1792			381	12468.8	381	2990	381	22987.5
									3604.79	98.9423	3604.79	97.5765	3604.79	99.2528	3604.79	98.4727			21.4	3	21.4	2720	21.4	1807			380	12581.2	380	3030	380	22962.5
									3604.3	98.9477	3604.3	97.5766	3604.3	99.2593	3604.3	98.4754			21.42	3	21.42	2724	21.42	1816			379	12656.2	379	2860	379	22968.8
									3603.82	98.9507	3603.82	97.577	3603.82	99.2622	3603.82	98.4775			21.44	4	21.44	2728	21.44	1821			378	12575	378	2815	378	22968.8
									3603.34	98.9512	3603.34	97.5769	3603.34	99.2608	3603.34	98.4783			21.46	4	21.46	2733	21.46	1828			377	12706.2	377	2850	377	23118.8
									3602.86	98.9497	3602.86	97.5758	3602.86	99.255	3602.86	98.4776			21.48	5	21.48	2739	21.48	1840			376	12356.2	376	2945	376	23043.8
									3602.38	98.947	3602.38	97.5732	3602.38	99.2454	3602.38	98.4754			21.5	6	21.5	2744	21.5	1855			375	12587.5	375	2865	375	22837.5
									3601.89	98.9433	3601.89	97.5687	3601.89	99.2328	3601.89	98.4721			21.52	7	21.52	2748	21.52	1866			374	12806.2	374	2840	374	23043.8
									3601.41	98.9392	3601.41	97.5621	3601.41	99.2183	3601.41	98.4683			21.54	8	21.54	2751	21.54	1871			373	12743.8	373	2915	373	23106.2
									3600.93	98.9347	3600.93	97.5535	3600.93	99.203	3600.93	98.4644			21.56	9	21.56	2753	21.56	1869			372	12743.8	372	2925	372	23006.2
									3600.45	98.9298	3600.45	97.5434	3600.45	99.1878	3600.45	98.461			21.58	9	21.58	2753	21.58	1864			371	12606.2	371	2800	371	23025
									3599.97	98.9246	3599.97	97.5324	3599.97	99.1735	3599.97	98.4579			21.6	9	21.6	2752	21.6	1860			370	12906.2	370	2915	370	23156.2
									3599.48	98.9194	3599.48	97.5215	3599.48	99.1606	3599.48	98.4548			21.62	8	21.62	2749	21.62	1862			369	12756.2	369	2675	369	23150
									3599	98.9143	3599	97.5113	3599	99.1492	3599	98.4514			21.64	7	21.64	2746	21.64	1871			368	12831.2	368	2745	368	23187.5
									3598.52	98.9094	3598.52	97.5022	3598.52	99.139	3598.52	98.4474			21.66	6	21.66	2742	21.66	1881			367	12593.8	367	2945	367	23062.5
									3598.04	98.9042	3598.04	97.4938	3598.04	99.1293	3598.04	98.4424			21.68	5	21.68	2738	21.68	1889			366	12831.2	366	2960	366	22987.5
									3597.55	98.8984	3597.55	97.4857	3597.55	99.1192	3597.55	98.4365			21.7	4	21.7	2734	21.7	1893			365	12750	365	2800	365	22806.2
									3597.07	98.8914	3597.07	97.4773	3597.07	99.1076	3597.07	98.4299			21.72	4	21.72	2729	21.72	1892			364	12525	364	2975	364	22956.2
									3596.59	98.8831	3596.59	97.4677	3596.59	99.0938	3596.59	98.4231			21.74	4	21.74	2724	21.74	1889			363	12681.2	363	2975	363	22850
									3596.11	98.8738	3596.11	97.4569	3596.11	99.0776	3596.11	98.4164			21.76	4	21.76	2719	21.76	1888			362	12768.8	362	2890	362	23162.5
									3595.63	98.8645	3595.63	97.4454	3595.63	99.06	3595.63	98.4106			21.78	4	21.78	2713	21.78	1891			361	12981.2	361	2780	361	23131.2
									3595.14	98.8569	3595.14	97.4343	3595.14	99.0425	3595.14	98.4065			21.8	4	21.8	2706	21.8	1900			360	12581.2	360	2740	360	23175
									3594.66	98.8523	3594.66	97.4248	3594.66	99.0275	3594.66	98.4045			21.82	4	21.82	2699	21.82	1911			359	12712.5	359	2670	359	23050
									3594.18	98.8518	3594.18	97.4181	3594.18	99.0169	3594.18	98.4051			21.84	4	21.84	2692	21.84	1926			358	12431.2	358	2760	358	22793.8
									3593.7	98.8555	3593.7	97.4147	3593.7	99.0119	3593.7	98.408			21.86	3	21.86	2686	21.86	1941			357	12656.2	357	3015	357	23056.2
									3593.22	98.8626	3593.22	97.4144	3593.22	99.0127	3593.22	98.4126			21.88	2	21.88	2680	21.88	1951			356	12731.2	356	2890	356	23125
									3592.73	98.8717	3592.73	97.4159	3592.73	99.0179	3592.73	98.418			21.9	1	21.9	2675	21.9	1955			355	12600	355	2780	355	23143.8
									3592.25	98.8816	3592.25	97.4178	3592.25	99.0254	3592.25	98.423			21.92	0	21.92	2670	21.92	1950			354	12762.5	354	2865	354	23281.2
									3591.77	98.8911	3591.77	97.4186	3591.77	99.0325	3591.77	98.4267			21.94	0	21.94	2665	21.94	1939			353	12631.2	353	2950	353	23237.5
									3591.29	98.8996	3591.29	97.4172	3591.29	99.0368	3591.29	98.4286			21.96	0	21.96	2658	21.96	1924			352	12693.8	352	2910	352	23400
									3590.81	98.906	3590.81	97.4129	3590.81	99.036	3590.81	98.4285			21.98	1	21.98	2650	21.98	1909			351	12950	351	3195	351	23556.2
									3590.32	98.9091	3590.32	97.4052	3590.32	99.0281	3590.32	98.4268			22	3	22	2641	22	1899			350	12950	350	3270	350	23812.5
									3589.84	98.9072	3589.84	97.3936	3589.84	99.0115	3589.84	98.424			22.02	5	22.02	2630	22.02	1895			349	12806.2	349	3300	349	23468.8
									3589.36	98.8985	3589.36	97.3782	3589.36	98.9855	3589.36	98.4204			22.04	6	22.04	2619	22.04	1895			348	13000	348	3175	348	23612.5
									3588.88	98.8822	3588.88	97.3592	3588.88	98.9513	3588.88	98.4164			22.06	7	22.06	2608	22.06	1898			347	12856.2	347	3165	347	23787.5
									3588.39	98.8596	3588.39	97.3377	3588.39	98.9123	3588.39	98.4124			22.08	7	22.08	2598	22.08	1903			346	13000	346	3275	346	23593.8
									3587.91	98.8351	3587.91	97.3156	3587.91	98.8742	3587.91	98.4079			22.1	6	22.1	2588	22.1	1906			345	12812.5	345	3130	345	22993.8
									3587.43	98.8148	3587.43	97.2953	3587.43	98.8433	3587.43	98.403			22.12	5	22.12	2579	22.12	1906			344	12612.5	344	2730	344	22875
									3586.95	98.8041	3586.95	97.2788	3586.95	98.8245	3586.95	98.3974			22.14	4	22.14	2571	22.14	1903			343	12600	343	2710	343	22756.2
									3586.47	98.8049	3586.47	97.2671	3586.47	98.819	3586.47	98.391			22.16	4	22.16	2563	22.16	1896			342	12668.8	342	2705	342	22725
									3585.99	98.8147	3585.99	97.2599	3585.99	98.8242	3585.99	98.384			22.18	3	22.18	2554	22.18	1886			341	12406.2	341	2560	341	22893.8
									3585.5	98.8286	3585.5	97.2559	3585.5	98.8353	3585.5	98.3767			22.2	3	22.2	2543	22.2	1871			340	12706.2	340	2715	340	22768.8
									3585.02	98.8424	3585.02	97.2538	3585.02	98.8476	3585.02	98.3694			22.22	4	22.22	2530	22.22	1856			339	12712.5	339	2880	339	22706.2
									3584.54	98.8537	3584.54	97.2524	3584.54	98.8576	3584.54	98.3626			22.24	4	22.24	2516	22.24	1843			338	12681.2	338	2805	338	22943.8
									3584.06	98.8617	3584.06	97.2509	3584.06	98.8638	3584.06	98.3568			22.26	4	22.26	2499	22.26	1831			337	12687.5	337	2750	337	23118.8
									3583.57	98.8668	3583.57	97.2492	3583.57	98.8661	3583.57	98.3523			22.28	5	22.28	2481	22.28	1819			336	12787.5	336	2895	336	22818.8
									3583.09	98.8697	3583.09	97.2474	3583.09	98.8654	3583.09	98.3492			22.3	5	22.3	2461	22.3	1810			335	12687.5	335	2820	335	22793.8
									3582.61	98.8702	3582.61	97.2456	3582.61	98.8625	3582.61	98.3476			22.32	6	22.32	2441	22.32	1802			334	12662.5	334	2955	334	22912.5
									3582.13	98.8683	3582.13	97.2438	3582.13	98.8581	3582.13	98.3473			22.34	8	22.34	2422	22.34	1796			333	12543.8	333	2940	333	23050
									3581.65	98.8632	3581.65	97.2417	3581.65	98.8525	3581.65	98.3477			22.36	9	22.36	2404	22.36	1787			332	12737.5	332	2840	332	22981.2
									3581.16	98.8551	3581.16	97.2391	3581.16	98.8455	3581.16	98.3484			22.38	10	22.38	2388	22.38	1778			331	12512.5	331	2850	331	22962.5
									3580.68	98.8444	3580.68	97.2354	3580.68	98.837	3580.68	98.3488			22.4	11	22.4	2375	22.4	1768			330	12600	330	2790	330	22850
									3580.2	98.8321	3580.2	97.2305	3580.2	98.827	3580.2	98.3485			22.42	11	22.42	2363	22.42	1756			329	12606.2	329	2850	329	23037.5
									3579.72	98.8199	3579.72	97.2246	3579.72	98.8158	3579.72	98.3474			22.44	11	22.44	2352	22.44	1742			328	12687.5	328	2860	328	22737.5
									3579.24	98.8093	3579.24	97.218	3579.24	98.8041	3579.24	98.3457			22.46	10	22.46	2343	22.46	1730			327	12625	327	2790	327	22925
									3578.75	98.8015	3578.75	97.2115	3578.75	98.7928	3578.75	98.3441			22.48	9	22.48	2333	22.48	1720			326	12556.2	326	2760	326	22775
									3578.27	98.7964	3578.27	97.2057	3578.27	98.7825	3578.27	98.343			22.5	8	22.5	2322	22.5	1711			325	12568.8	325	2580	325	22781.2
									3577.79	98.7935	3577.79	97.2011	3577.79	98.7733	3577.79	98.3428			22.52	8	22.52	2311	22.52	1702			324	12512.5	324	2795	324	22812.5
									3577.31	98.7914	3577.31	97.1974	3577.31	98.7652	3577.31	98.3435			22.54	9	22.54	2297	22.54	1693			323	12612.5	323	2680	323	22931.2
									3576.82	98.7892	3576.82	97.1941	3576.82	98.7575	3576.82	98.3449			22.56	11	22.56	2282	22.56	1681			322	12637.5	322	2575	322	22856.2
									3576.34	98.7862	3576.34	97.1901	3576.34	98.7496	3576.34	98.3461			22.58	13	22.58	2265	22.58	1667			321	12637.5	321	2675	321	22743.8
									3575.86	98.7822	3575.86	97.1845	3575.86	98.7412	3575.86	98.3465			22.6	15	22.6	2247	22.6	1650			320	12581.2	320	2755	320	22643.8
									3575.38	98.7781	3575.38	97.1766	3575.38	98.7322	3575.38	98.3458			22.62	17	22.62	2229	22.62	1630			319	12531.2	319	2675	319	22743.8
									3574.9	98.7743	3574.9	97.1663	3574.9	98.7225	3574.9	98.3437			22.64	19	22.64	2211	22.64	1610			318	12337.5	318	2845	318	23193.8
									3574.41	98.7718	3574.41	97.154	3574.41	98.7125	3574.41	98.3405			22.66	20	22.66	2193	22.66	1591			317	12412.5	317	2565	317	23112.5
									3573.93	98.7709	3573.93	97.1405	3573.93	98.7022	3573.93	98.3367			22.68	20	22.68	2175	22.68	1573			316	12475	316	2565	316	22993.8
									3573.45	98.7717	3573.45	97.1268	3573.45	98.6918	3573.45	98.3329			22.7	20	22.7	2157	22.7	1559			315	12668.8	315	2490	315	23031.2
									3572.97	98.7741	3572.97	97.1141	3572.97	98.6813	3572.97	98.3297			22.72	20	22.72	2139	22.72	1545			314	12606.2	314	2590	314	22856.2
									3572.49	98.7778	3572.49	97.1031	3572.49	98.6706	3572.49	98.3271			22.74	19	22.74	2121	22.74	1530			313	12612.5	313	2590	313	22893.8
									3572	98.7823	3572	97.094	3572	98.6594	3572	98.3251			22.76	19	22.76	2104	22.76	1512			312	12593.8	312	2725	312	22987.5
									3571.52	98.787	3571.52	97.0866	3571.52	98.6473	3571.52	98.3235			22.78	19	22.78	2087	22.78	1494			311	12650	311	2680	311	22918.8
									3571.04	98.7909	3571.04	97.0799	3571.04	98.6336	3571.04	98.3219			22.8	19	22.8	2071	22.8	1480			310	12781.2	310	2790	310	23125
									3570.56	98.7926	3570.56	97.0727	3570.56	98.6169	3570.56	98.3201			22.82	19	22.82	2055	22.82	1473			309	12718.8	309	2825	309	23125
									3570.07	98.7903	3570.07	97.0635	3570.07	98.5955	3570.07	98.3178			22.84	19	22.84	2039	22.84	1470			308	12625	308	3020	308	23181.2
									3569.59	98.7821	3569.59	97.0507	3569.59	98.5675	3569.59	98.3147			22.86	19	22.86	2022	22.86	1469			307	12943.8	307	3110	307	23231.2
									3569.11	98.7664	3569.11	97.0334	3569.11	98.5315	3569.11	98.3106			22.88	19	22.88	2004	22.88	1463			306	13050	306	3165	306	23643.8
									3568.63	98.7422	3568.63	97.0112	3568.63	98.4876	3568.63	98.3052			22.9	18	22.9	1986	22.9	1447			305	13106.2	305	3395	305	23568.8
									3568.15	98.711	3568.15	96.9852	3568.15	98.4382	3568.15	98.2984			22.92	18	22.92	1968	22.92	1422			304	12781.2	304	3475	304	23456.2
									3567.66	98.6766	3567.66	96.9578	3567.66	98.3887	3567.66	98.2903			22.94	18	22.94	1952	22.94	1393			303	12387.5	303	3285	303	22868.8
									3567.18	98.6454	3567.18	96.9321	3567.18	98.3457	3567.18	98.2813			22.96	19	22.96	1936	22.96	1366			302	12575	302	2990	302	22537.5
									3566.7	98.6239	3566.7	96.9112	3566.7	98.3158	3566.7	98.2722			22.98	21	22.98	1922	22.98	1343			301	12343.8	301	2650	301	22112.5
									3566.22	98.6157	3566.22	96.8967	3566.22	98.3022	3566.22	98.264			23	23	23	1909	23	1326			300	12081.2	300	2210	300	22262.5
									3565.74	98.6204	3565.74	96.8888	3565.74	98.3041	3565.74	98.2574			23.02	25	23.02	1898	23.02	1315			299	12125	299	2075	299	22118.8
									3565.25	98.6338	3565.25	96.8859	3565.25	98.3173	3565.25	98.2532			23.04	27	23.04	1887	23.04	1305			298	12068.8	298	2025	298	22275
									3564.77	98.6512	3564.77	96.8859	3564.77	98.3364	3564.77	98.2513			23.06	28	23.06	1876	23.06	1297			297	12018.8	297	1875	297	22181.2
									3564.29	98.669	3564.29	96.8874	3564.29	98.3565	3564.29	98.2517			23.08	28	23.08	1865	23.08	1290			296	11712.5	296	1810	296	22125
									3563.81	98.6852	3563.81	96.8893	3563.81	98.3745	3563.81	98.254			23.1	28	23.1	1854	23.1	1283			295	11656.2	295	1695	295	21906.2
									3563.32	98.6988	3563.32	96.891	3563.32	98.3886	3563.32	98.2577			23.12	28	23.12	1842	23.12	1276			294	11718.8	294	1545	294	21925
									3562.84	98.7097	3562.84	96.8926	3562.84	98.3985	3562.84	98.2621			23.14	29	23.14	1830	23.14	1266			293	11750	293	1460	293	22056.2
									3562.36	98.718	3562.36	96.8936	3562.36	98.4042	3562.36	98.2662			23.16	30	23.16	1818	23.16	1252			292	11550	292	1325	292	22100
									3561.88	98.7237	3561.88	96.8938	3561.88	98.4061	3561.88	98.2691			23.18	31	23.18	1807	23.18	1235			291	11750	291	1135	291	22162.5
									3561.4	98.7271	3561.4	96.8927	3561.4	98.4048	3561.4	98.27			23.2	33	23.2	1796	23.2	1216			290	12012.5	290	1125	290	22318.8
									3560.91	98.7287	3560.91	96.8898	3560.91	98.4008	3560.91	98.268			23.22	35	23.22	1786	23.22	1197			289	12262.5	289	1450	289	22400
									3560.43	98.7291	3560.43	96.8848	3560.43	98.3947	3560.43	98.2627			23.24	37	23.24	1776	23.24	1183			288	13006.2	288	1810	288	22787.5
									3559.95	98.7287	3559.95	96.8781	3559.95	98.3873	3559.95	98.2545			23.26	39	23.26	1766	23.26	1172			287	14600	287	2360	287	23956.2
									3559.47	98.7279	3559.47	96.8703	3559.47	98.3795	3559.47	98.244			23.28	41	23.28	1756	23.28	1164			286	16225	286	3690	286	25506.2
									3558.99	98.7268	3558.99	96.8623	3558.99	98.3722	3558.99	98.2327			23.3	43	23.3	1745	23.3	1155			285	17406.2	285	6510	285	26668.8
									3558.5	98.7254	3558.5	96.8548	3558.5	98.366	3558.5	98.222			23.32	45	23.32	1735	23.32	1144			284	16562.5	284	10615	284	26887.5
									3558.02	98.7236	3558.02	96.8484	3558.02	98.361	3558.02	98.2136			23.34	48	23.34	1725	23.34	1129			283	13487.5	283	9900	283	23700
									3557.54	98.7214	3557.54	96.843	3557.54	98.3567	3557.54	98.2084			23.36	50	23.36	1716	23.36	1114			282	11831.2	282	4195	282	22031.2
									3557.06	98.7186	3557.06	96.8381	3557.06	98.3522	3557.06	98.2066			23.38	53	23.38	1708	23.38	1100			281	11500	281	1445	281	21725
									3556.57	98.7152	3556.57	96.8329	3556.57	98.3464	3556.57	98.2077			23.4	55	23.4	1700	23.4	1091			280	11181.2	280	1145	280	21506.2
									3556.09	98.7107	3556.09	96.8265	3556.09	98.3379	3556.09	98.2103			23.42	57	23.42	1693	23.42	1084			279	11137.5	279	970	279	21368.8
									3555.61	98.7048	3555.61	96.8183	3555.61	98.3258	3555.61	98.213			23.44	60	23.44	1686	23.44	1079			278	11225	278	825	278	21262.5
									3555.13	98.6969	3555.13	96.808	3555.13	98.3099	3555.13	98.2142			23.46	63	23.46	1678	23.46	1073			277	11131.2	277	730	277	21381.2
									3554.65	98.6869	3554.65	96.7958	3554.65	98.2904	3554.65	98.2129			23.48	66	23.48	1670	23.48	1063			276	11100	276	740	276	21318.8
									3554.16	98.6751	3554.16	96.7821	3554.16	98.2684	3554.16	98.209			23.5	70	23.5	1661	23.5	1049			275	11137.5	275	690	275	21150
									3553.68	98.6626	3553.68	96.7678	3553.68	98.2458	3553.68	98.2031			23.52	73	23.52	1652	23.52	1035			274	11112.5	274	755	274	21268.8
									3553.2	98.6513	3553.2	96.754	3553.2	98.2246	3553.2	98.1964			23.54	77	23.54	1642	23.54	1021			273	11068.8	273	690	273	21331.2
									3552.72	98.643	3552.72	96.7415	3552.72	98.2066	3552.72	98.1902			23.56	80	23.56	1633	23.56	1009			272	11175	272	660	272	21206.2
									3552.24	98.6394	3552.24	96.7313	3552.24	98.1932	3552.24	98.1855			23.58	83	23.58	1623	23.58	998			271	11125	271	665	271	21343.8
									3551.75	98.641	3551.75	96.7238	3551.75	98.1848	3551.75	98.1828			23.6	86	23.6	1614	23.6	989			270	10981.2	270	605	270	21281.2
									3551.27	98.6463	3551.27	96.7188	3551.27	98.1802	3551.27	98.1818			23.62	90	23.62	1605	23.62	983			269	11112.5	269	765	269	21218.8
									3550.79	98.6532	3550.79	96.7152	3550.79	98.1774	3550.79	98.1814			23.64	93	23.64	1596	23.64	979			268	11081.2	268	685	268	21356.2
									3550.31	98.6589	3550.31	96.7117	3550.31	98.1737	3550.31	98.1806			23.66	97	23.66	1587	23.66	976			267	10962.5	267	750	267	21312.5
									3549.83	98.661	3549.83	96.7066	3549.83	98.1666	3549.83	98.1785			23.68	100	23.68	1578	23.68	974			266	11075	266	790	266	21350
									3549.34	98.6586	3549.34	96.6986	3549.34	98.1547	3549.34	98.1747			23.7	104	23.7	1569	23.7	970			265	11143.8	265	725	265	21312.5
									3548.86	98.6514	3548.86	96.687	3548.86	98.1374	3548.86	98.1695			23.72	107	23.72	1561	23.72	963			264	11012.5	264	750	264	21243.8
									3548.38	98.6405	3548.38	96.6718	3548.38	98.1155	3548.38	98.1637			23.74	111	23.74	1554	23.74	954			263	11056.2	263	720	263	21331.2
									3547.9	98.6272	3547.9	96.654	3547.9	98.0906	3547.9	98.1583			23.76	114	23.76	1549	23.76	944			262	11162.5	262	710	262	21225
									3547.41	98.6132	3547.41	96.6353	3547.41	98.0652	3547.41	98.1542			23.78	118	23.78	1544	23.78	936			261	11012.5	261	625	261	21318.8
									3546.93	98.6001	3546.93	96.6174	3546.93	98.0414	3546.93	98.1518			23.8	121	23.8	1540	23.8	929			260	11050	260	670	260	21293.8
									3546.45	98.5893	3546.45	96.602	3546.45	98.0214	3546.45	98.151			23.82	125	23.82	1537	23.82	922			259	11037.5	259	660	259	21162.5
									3545.97	98.5817	3545.97	96.5901	3545.97	98.0063	3545.97	98.1511			23.84	129	23.84	1533	23.84	913			258	11100	258	645	258	21206.2
									3545.49	98.5776	3545.49	96.5817	3545.49	97.9965	3545.49	98.151			23.86	133	23.86	1530	23.86	904			257	11106.2	257	680	257	21243.8
									3545.01	98.5772	3545.01	96.5762	3545.01	97.9913	3545.01	98.1499			23.88	138	23.88	1526	23.88	896			256	11062.5	256	695	256	21343.8
									3544.52	98.5799	3544.52	96.5724	3544.52	97.9896	3544.52	98.1472			23.9	143	23.9	1522	23.9	890			255	10987.5	255	755	255	21187.5
									3544.04	98.5852	3544.04	96.5694	3544.04	97.9903	3544.04	98.1431			23.92	149	23.92	1517	23.92	885			254	10981.2	254	700	254	21281.2
									3543.56	98.5924	3543.56	96.5662	3543.56	97.9919	3543.56	98.1382			23.94	156	23.94	1511	23.94	880			253	11006.2	253	790	253	21200
									3543.08	98.6004	3543.08	96.5626	3543.08	97.9933	3543.08	98.1336			23.96	164	23.96	1505	23.96	872			252	11018.8	252	735	252	21250
									3542.59	98.6082	3542.59	96.5583	3542.59	97.9937	3542.59	98.13			23.98	173	23.98	1499	23.98	861			251	11131.2	251	755	251	21050
									3542.11	98.6149	3542.11	96.5535	3542.11	97.9924	3542.11	98.1283			24	181	24	1493	24	850			250	11018.8	250	660	250	21106.2
									3541.63	98.6195	3541.63	96.5481	3541.63	97.989	3541.63	98.1285			24.02	189	24.02	1488	24.02	844			249	11137.5	249	685	249	21218.8
									3541.15	98.6214	3541.15	96.5422	3541.15	97.9835	3541.15	98.1305			24.04	197	24.04	1482	24.04	844			248	11093.8	248	725	248	21250
									3540.67	98.6202	3540.67	96.5356	3540.67	97.9762	3540.67	98.1337			24.06	204	24.06	1476	24.06	850			247	11093.8	247	635	247	21318.8
									3540.18	98.6161	3540.18	96.5281	3540.18	97.9674	3540.18	98.137			24.08	212	24.08	1470	24.08	856			246	11181.2	246	685	246	21206.2
									3539.7	98.6092	3539.7	96.5198	3539.7	97.9577	3539.7	98.1396			24.1	220	24.1	1463	24.1	860			245	11037.5	245	760	245	21243.8
									3539.22	98.6002	3539.22	96.5105	3539.22	97.9469	3539.22	98.1407			24.12	228	24.12	1455	24.12	857			244	10993.8	244	700	244	21231.2
									3538.74	98.5898	3538.74	96.5004	3538.74	97.9351	3538.74	98.1397			24.14	236	24.14	1448	24.14	849			243	10956.2	243	610	243	21343.8
									3538.26	98.5792	3538.26	96.4897	3538.26	97.9222	3538.26	98.1365			24.16	245	24.16	1440	24.16	838			242	10937.5	242	565	242	21387.5
									3537.77	98.5693	3537.77	96.4788	3537.77	97.9082	3537.77	98.1313			24.18	253	24.18	1434	24.18	830			241	11143.8	241	720	241	21262.5
									3537.29	98.5612	3537.29	96.468	3537.29	97.8934	3537.29	98.1248			24.2	261	24.2	1429	24.2	828			240	10975	240	685	240	21318.8
									3536.81	98.5558	3536.81	96.4577	3536.81	97.8785	3536.81	98.1177			24.22	268	24.22	1426	24.22	831			239	11100	239	695	239	21256.2
									3536.33	98.5535	3536.33	96.4484	3536.33	97.8647	3536.33	98.1108			24.24	275	24.24	1424	24.24	840			238	11112.5	238	690	238	21287.5
									3535.84	98.5543	3535.84	96.4404	3535.84	97.8528	3535.84	98.1048			24.26	282	24.26	1423	24.26	850			237	11118.8	237	720	237	21162.5
									3535.36	98.558	3535.36	96.4336	3535.36	97.8434	3535.36	98.1			24.28	288	24.28	1423	24.28	858			236	11131.2	236	610	236	21087.5
									3534.88	98.5635	3534.88	96.4277	3534.88	97.836	3534.88	98.0962			24.3	295	24.3	1422	24.3	861			235	11087.5	235	610	235	21187.5
									3534.4	98.5696	3534.4	96.4222	3534.4	97.8297	3534.4	98.0934			24.32	303	24.32	1421	24.32	857			234	11162.5	234	595	234	21212.5
									3533.92	98.5751	3533.92	96.4165	3533.92	97.8232	3533.92	98.0913			24.34	311	24.34	1418	24.34	850			233	11093.8	233	700	233	21287.5
									3533.43	98.5791	3533.43	96.4104	3533.43	97.8153	3533.43	98.0896			24.36	320	24.36	1414	24.36	841			232	11031.2	232	660	232	21162.5
									3532.95	98.5806	3532.95	96.4038	3532.95	97.805	3532.95	98.0885			24.38	330	24.38	1409	24.38	833			231	11081.2	231	630	231	21200
									3532.47	98.579	3532.47	96.3968	3532.47	97.7921	3532.47	98.0881			24.4	339	24.4	1402	24.4	828			230	10975	230	710	230	21175
									3531.99	98.5743	3531.99	96.3896	3531.99	97.7768	3531.99	98.0887			24.42	349	24.42	1395	24.42	828			229	10968.8	229	740	229	21131.2
									3531.51	98.5667	3531.51	96.3822	3531.51	97.7596	3531.51	98.0902			24.44	358	24.44	1387	24.44	830			228	11075	228	630	228	21193.8
									3531.02	98.5569	3531.02	96.3746	3531.02	97.7412	3531.02	98.0924			24.46	367	24.46	1380	24.46	833			227	11081.2	227	655	227	21143.8
									3530.54	98.5459	3530.54	96.3662	3530.54	97.7219	3530.54	98.0945			24.48	376	24.48	1375	24.48	836			226	10987.5	226	735	226	21125
									3530.06	98.5348	3530.06	96.3565	3530.06	97.7022	3530.06	98.0956			24.5	384	24.5	1370	24.5	840			225	10981.2	225	750	225	21137.5
									3529.58	98.5244	3529.58	96.3452	3529.58	97.6828	3529.58	98.095			24.52	391	24.52	1367	24.52	845			224	10943.8	224	725	224	21268.8
									3529.09	98.5154	3529.09	96.3324	3529.09	97.6642	3529.09	98.0923			24.54	398	24.54	1365	24.54	847			223	11012.5	223	695	223	21300
									3528.61	98.5076	3528.61	96.3186	3528.61	97.6476	3528.61	98.0874			24.56	405	24.56	1364	24.56	846			222	11268.8	222	710	222	21100
									3528.13	98.5008	3528.13	96.3046	3528.13	97.6336	3528.13	98.0809			24.58	411	24.58	1364	24.58	842			221	11125	221	675	221	21087.5
									3527.65	98.4944	3527.65	96.2913	3527.65	97.6226	3527.65	98.0733			24.6	417	24.6	1363	24.6	836			220	11087.5	220	675	220	21256.2
									3527.17	98.4879	3527.17	96.279	3527.17	97.6141	3527.17	98.0654			24.62	423	24.62	1363	24.62	833			219	11025	219	590	219	21243.8
									3526.68	98.4811	3526.68	96.2674	3526.68	97.607	3526.68	98.058			24.64	429	24.64	1361	24.64	837			218	11093.8	218	680	218	21106.2
									3526.2	98.4739	3526.2	96.2558	3526.2	97.5994	3526.2	98.0512			24.66	436	24.66	1359	24.66	846			217	11075	217	660	217	21243.8
									3525.72	98.4663	3525.72	96.2435	3525.72	97.5898	3525.72	98.0453			24.68	443	24.68	1356	24.68	859			216	10987.5	216	670	216	21331.2
									3525.24	98.4584	3525.24	96.2302	3525.24	97.5773	3525.24	98.0401			24.7	450	24.7	1352	24.7	870			215	11143.8	215	675	215	21318.8
									3524.76	98.4504	3524.76	96.2164	3524.76	97.5623	3524.76	98.036			24.72	457	24.72	1349	24.72	877			214	11068.8	214	725	214	21256.2
									3524.27	98.4423	3524.27	96.2032	3524.27	97.5462	3524.27	98.0332			24.74	464	24.74	1347	24.74	879			213	11125	213	680	213	21181.2
									3523.79	98.4344	3523.79	96.1925	3523.79	97.5313	3523.79	98.0317			24.76	471	24.76	1345	24.76	877			212	11131.2	212	685	212	21287.5
									3523.31	98.4275	3523.31	96.1858	3523.31	97.52	3523.31	98.0318			24.78	477	24.78	1345	24.78	874			211	11062.5	211	655	211	21268.8
									3522.83	98.4222	3522.83	96.1837	3522.83	97.5137	3522.83	98.0331			24.8	482	24.8	1346	24.8	873			210	10918.8	210	555	210	21181.2
									3522.34	98.4192	3522.34	96.1855	3522.34	97.5125	3522.34	98.0348			24.82	486	24.82	1348	24.82	873			209	10956.2	209	640	209	21331.2
									3521.86	98.4186	3521.86	96.1894	3521.86	97.5151	3521.86	98.0361			24.84	490	24.84	1350	24.84	876			208	11006.2	208	615	208	21412.5
									3521.38	98.4202	3521.38	96.1927	3521.38	97.5191	3521.38	98.0359			24.86	493	24.86	1351	24.86	881			207	10975	207	655	207	21331.2
									3520.9	98.423	3520.9	96.1932	3520.9	97.522	3520.9	98.0336			24.88	496	24.88	1351	24.88	887			206	10862.5	206	675	206	21368.8
									3520.42	98.4258	3520.42	96.1892	3520.42	97.5215	3520.42	98.0288			24.9	498	24.9	1349	24.9	893			205	11118.8	205	700	205	21125
									3519.93	98.4277	3519.93	96.1804	3519.93	97.5165	3519.93	98.022			24.92	498	24.92	1345	24.92	895			204	11150	204	730	204	21118.8
									3519.45	98.4282	3519.45	96.1674	3519.45	97.5071	3519.45	98.0139			24.94	498	24.94	1340	24.94	894			203	10925	203	580	203	21268.8
									3518.97	98.4273	3518.97	96.1521	3518.97	97.4941	3518.97	98.0057			24.96	497	24.96	1334	24.96	888			202	11043.8	202	675	202	21168.8
									3518.49	98.4259	3518.49	96.1363	3518.49	97.479	3518.49	97.9982			24.98	495	24.98	1328	24.98	878			201	11081.2	201	655	201	21237.5
									3518.01	98.4249	3518.01	96.1214	3518.01	97.4635	3518.01	97.9922			25	493	25	1322	25	869			200	10906.2	200	540	200	21331.2
									3517.52	98.4253	3517.52	96.1088	3517.52	97.4488	3517.52	97.9882			25.02	492	25.02	1317	25.02	863			199	11006.2	199	665	199	21175
									3517.04	98.4273	3517.04	96.0985	3517.04	97.4356	3517.04	97.9861			25.04	491	25.04	1313	25.04	863			198	11212.5	198	560	198	21243.8
									3516.56	98.4303	3516.56	96.0905	3516.56	97.4238	3516.56	97.9855			25.06	492	25.06	1310	25.06	869			197	11150	197	555	197	21043.8
									3516.08	98.433	3516.08	96.0841	3516.08	97.4133	3516.08	97.9859			25.08	492	25.08	1307	25.08	881			196	11093.8	196	640	196	21343.8
									3515.6	98.4345	3515.6	96.0791	3515.6	97.4035	3515.6	97.9867			25.1	492	25.1	1304	25.1	896			195	11068.8	195	680	195	21237.5
									3515.11	98.4336	3515.11	96.075	3515.11	97.3938	3515.11	97.9875			25.12	492	25.12	1302	25.12	908			194	11081.2	194	680	194	21331.2
									3514.63	98.4301	3514.63	96.0715	3514.63	97.3841	3514.63	97.9878			25.14	490	25.14	1301	25.14	915			193	11143.8	193	605	193	21137.5
									3514.15	98.4245	3514.15	96.0682	3514.15	97.3742	3514.15	97.9875			25.16	487	25.16	1301	25.16	915			192	10975	192	675	192	20943.8
									3513.67	98.4174	3513.67	96.0647	3513.67	97.3642	3513.67	97.9869			25.18	483	25.18	1302	25.18	910			191	11006.2	191	725	191	21087.5
									3513.18	98.4096	3513.18	96.0602	3513.18	97.3542	3513.18	97.9859			25.2	478	25.2	1303	25.2	902			190	10925	190	740	190	21156.2
									3512.7	98.4017	3512.7	96.0541	3512.7	97.3439	3512.7	97.9849			25.22	473	25.22	1305	25.22	895			189	10975	189	675	189	21325
									3512.22	98.3937	3512.22	96.0456	3512.22	97.3331	3512.22	97.9838			25.24	467	25.24	1307	25.24	891			188	11006.2	188	685	188	21293.8
									3511.74	98.3856	3511.74	96.0342	3511.74	97.3212	3511.74	97.9827			25.26	461	25.26	1308	25.26	890			187	11118.8	187	840	187	21243.8
									3511.26	98.3775	3511.26	96.0202	3511.26	97.308	3511.26	97.9812			25.28	455	25.28	1308	25.28	891			186	11056.2	186	725	186	21381.2
									3510.77	98.3696	3510.77	96.0041	3510.77	97.2934	3510.77	97.9792			25.3	448	25.3	1308	25.3	891			185	10975	185	665	185	21250
									3510.29	98.3628	3510.29	95.987	3510.29	97.2777	3510.29	97.9763			25.32	441	25.32	1307	25.32	889			184	11000	184	670	184	21287.5
									3509.81	98.3579	3509.81	95.9704	3509.81	97.2617	3509.81	97.9725			25.34	434	25.34	1305	25.34	883			183	11062.5	183	765	183	21381.2
									3509.33	98.3558	3509.33	95.9552	3509.33	97.2464	3509.33	97.9681			25.36	426	25.36	1303	25.36	875			182	11043.8	182	755	182	21268.8
									3508.85	98.3564	3508.85	95.9424	3508.85	97.2326	3508.85	97.9634			25.38	419	25.38	1302	25.38	867			181	11081.2	181	735	181	21231.2
									3508.36	98.359	3508.36	95.9322	3508.36	97.2207	3508.36	97.9587			25.4	413	25.4	1301	25.4	862			180	10937.5	180	690	180	21206.2
									3507.88	98.3622	3507.88	95.924	3507.88	97.2104	3507.88	97.9543			25.42	408	25.42	1301	25.42	861			179	10975	179	705	179	21262.5
									3507.4	98.3649	3507.4	95.9172	3507.4	97.2008	3507.4	97.9502			25.44	403	25.44	1301	25.44	865			178	10956.2	178	560	178	21306.2
									3506.92	98.3658	3506.92	95.9106	3506.92	97.1908	3506.92	97.9461			25.46	399	25.46	1301	25.46	870			177	10962.5	177	665	177	21243.8
									3506.43	98.3645	3506.43	95.9033	3506.43	97.1793	3506.43	97.9418			25.48	394	25.48	1300	25.48	874			176	11062.5	176	630	176	21306.2
									3505.95	98.3612	3505.95	95.8948	3505.95	97.1657	3505.95	97.9371			25.5	387	25.5	1298	25.5	873			175	11181.2	175	650	175	21443.8
									3505.47	98.3559	3505.47	95.8848	3505.47	97.1499	3505.47	97.932			25.52	380	25.52	1295	25.52	868			174	11131.2	174	705	174	21231.2
									3504.99	98.3493	3504.99	95.8735	3504.99	97.1325	3504.99	97.9269			25.54	370	25.54	1292	25.54	861			173	11050	173	680	173	21256.2
									3504.51	98.3415	3504.51	95.861	3504.51	97.1144	3504.51	97.9221			25.56	360	25.56	1289	25.56	851			172	11112.5	172	580	172	21168.8
									3504.03	98.3331	3504.03	95.8477	3504.03	97.0968	3504.03	97.9181			25.58	349	25.58	1287	25.58	843			171	11256.2	171	665	171	21212.5
									3503.54	98.3245	3503.54	95.8343	3503.54	97.0807	3503.54	97.915			25.6	338	25.6	1286	25.6	836			170	11218.8	170	685	170	21106.2
									3503.06	98.3164	3503.06	95.8209	3503.06	97.0668	3503.06	97.9123			25.62	327	25.62	1285	25.62	830			169	11112.5	169	630	169	21225
									3502.58	98.3094	3502.58	95.8081	3502.58	97.0555	3502.58	97.9092			25.64	316	25.64	1285	25.64	824			168	11093.8	168	635	168	21368.8
									3502.1	98.3043	3502.1	95.7963	3502.1	97.0465	3502.1	97.905			25.66	306	25.66	1285	25.66	819			167	11018.8	167	635	167	21256.2
									3501.61	98.3013	3501.61	95.7857	3501.61	97.0395	3501.61	97.899			25.68	297	25.68	1285	25.68	815			166	11050	166	650	166	21225
									3501.13	98.3004	3501.13	95.7767	3501.13	97.0337	3501.13	97.8911			25.7	289	25.7	1283	25.7	811			165	10906.2	165	615	165	21331.2
									3500.65	98.3011	3500.65	95.7692	3500.65	97.0284	3500.65	97.8821			25.72	281	25.72	1281	25.72	805			164	11056.2	164	585	164	21200
									3500.17	98.3025	3500.17	95.7632	3500.17	97.0232	3500.17	97.8729			25.74	274	25.74	1278	25.74	798			163	10937.5	163	655	163	21162.5
									3499.69	98.3037	3499.69	95.7582	3499.69	97.0173	3499.69	97.8645			25.76	266	25.76	1275	25.76	790			162	10975	162	580	162	21325
									3499.2	98.3042	3499.2	95.7534	3499.2	97.0103	3499.2	97.8579			25.78	258	25.78	1272	25.78	780			161	11025	161	560	161	21212.5
									3498.72	98.3034	3498.72	95.7481	3498.72	97.0019	3498.72	97.8534			25.8	250	25.8	1270	25.8	770			160	11081.2	160	560	160	21250
									3498.24	98.3015	3498.24	95.7418	3498.24	96.9919	3498.24	97.8509			25.82	242	25.82	1269	25.82	763			159	11075	159	570	159	21156.2
									3497.76	98.2987	3497.76	95.7339	3497.76	96.9808	3497.76	97.8498			25.84	235	25.84	1269	25.84	758			158	11068.8	158	495	158	21125
									3497.28	98.2953	3497.28	95.7245	3497.28	96.9687	3497.28	97.8494			25.86	227	25.86	1269	25.86	754			157	11056.2	157	505	157	21268.8
									3496.79	98.2919	3496.79	95.714	3496.79	96.9565	3496.79	97.8494			25.88	219	25.88	1270	25.88	750			156	11075	156	675	156	21231.2
									3496.31	98.2892	3496.31	95.7029	3496.31	96.9445	3496.31	97.8496			25.9	210	25.9	1271	25.9	745			155	11318.8	155	690	155	21468.8
									3495.83	98.2875	3495.83	95.6919	3495.83	96.9332	3495.83	97.8502			25.92	201	25.92	1271	25.92	739			154	11431.2	154	750	154	21581.2
									3495.35	98.2874	3495.35	95.6816	3495.35	96.9229	3495.35	97.8515			25.94	193	25.94	1272	25.94	732			153	11481.2	153	865	153	21687.5
									3494.86	98.2887	3494.86	95.6723	3494.86	96.9135	3494.86	97.8538			25.96	185	25.96	1271	25.96	728			152	11531.2	152	950	152	21450
									3494.38	98.2913	3494.38	95.6643	3494.38	96.9051	3494.38	97.8568			25.98	179	25.98	1271	25.98	726			151	11275	151	870	151	21343.8
									3493.9	98.2943	3493.9	95.6575	3493.9	96.8975	3493.9	97.8605			26	174	26	1270	26	728			150	10912.5	150	710	150	21256.2
									3493.42	98.2967	3493.42	95.6518	3493.42	96.8908	3493.42	97.864			26.02	169	26.02	1269	26.02	731			149	10981.2	149	545	149	21125
									3492.94	98.2972	3492.94	95.6466	3492.94	96.8847	3492.94	97.8667			26.04	166	26.04	1268	26.04	732			148	10906.2	148	530	148	21293.8
									3492.45	98.2951	3492.45	95.6417	3492.45	96.879	3492.45	97.8683			26.06	163	26.06	1266	26.06	729			147	10843.8	147	560	147	21287.5
									3491.97	98.2896	3491.97	95.6365	3491.97	96.8731	3491.97	97.8684			26.08	160	26.08	1264	26.08	721			146	10937.5	146	545	146	21187.5
									3491.49	98.2811	3491.49	95.6304	3491.49	96.8663	3491.49	97.8672			26.1	157	26.1	1261	26.1	710			145	11018.8	145	495	145	21137.5
									3491.01	98.2702	3491.01	95.6231	3491.01	96.8576	3491.01	97.8648			26.12	153	26.12	1258	26.12	699			144	10968.8	144	535	144	21300
									3490.53	98.2581	3490.53	95.6143	3490.53	96.8463	3490.53	97.8617			26.14	148	26.14	1255	26.14	688			143	10893.8	143	535	143	21306.2
									3490.04	98.246	3490.04	95.6041	3490.04	96.8323	3490.04	97.8582			26.16	142	26.16	1253	26.16	680			142	11000	142	535	142	20962.5
									3489.56	98.2348	3489.56	95.5926	3489.56	96.8156	3489.56	97.8546			26.18	136	26.18	1252	26.18	674			141	10925	141	585	141	21137.5
									3489.08	98.2253	3489.08	95.5804	3489.08	96.7971	3489.08	97.851			26.2	129	26.2	1252	26.2	671			140	10981.2	140	600	140	21193.8
									3488.6	98.2179	3488.6	95.568	3488.6	96.778	3488.6	97.8474			26.22	122	26.22	1253	26.22	668			139	11000	139	555	139	21206.2
									3488.11	98.213	3488.11	95.556	3488.11	96.7598	3488.11	97.8438			26.24	114	26.24	1254	26.24	665			138	10962.5	138	515	138	21175
									3487.63	98.2109	3487.63	95.5448	3487.63	96.7436	3487.63	97.84			26.26	107	26.26	1254	26.26	663			137	10837.5	137	460	137	21150
									3487.15	98.2117	3487.15	95.5348	3487.15	96.7303	3487.15	97.8358			26.28	100	26.28	1254	26.28	658			136	10962.5	136	490	136	21081.2
									3486.67	98.2149	3486.67	95.5259	3486.67	96.72	3486.67	97.8311			26.3	94	26.3	1253	26.3	651			135	10831.2	135	580	135	21125
									3486.19	98.2198	3486.19	95.518	3486.19	96.7124	3486.19	97.826			26.32	89	26.32	1252	26.32	643			134	11100	134	610	134	21187.5
									3485.7	98.225	3485.7	95.5108	3485.7	96.7065	3485.7	97.8207			26.34	85	26.34	1251	26.34	635			133	10981.2	133	500	133	21206.2
									3485.22	98.2288	3485.22	95.5035	3485.22	96.7011	3485.22	97.8155			26.36	82	26.36	1249	26.36	631			132	10975	132	560	132	21225
									3484.74	98.2299	3484.74	95.4957	3484.74	96.6948	3484.74	97.8109			26.38	81	26.38	1246	26.38	630			131	11031.2	131	515	131	21225
									3484.26	98.2274	3484.26	95.4868	3484.26	96.6867	3484.26	97.8073			26.4	80	26.4	1244	26.4	631			130	10950	130	525	130	21293.8
									3483.78	98.2213	3483.78	95.4766	3483.78	96.6763	3483.78	97.8049			26.42	79	26.42	1242	26.42	633			129	10950	129	580	129	21256.2
									3483.29	98.2128	3483.29	95.4649	3483.29	96.6635	3483.29	97.8038			26.44	79	26.44	1241	26.44	632			128	10906.2	128	570	128	21200
									3482.81	98.2037	3482.81	95.4519	3482.81	96.6487	3482.81	97.8035			26.46	78	26.46	1240	26.46	628			127	10962.5	127	595	127	21256.2
									3482.33	98.1957	3482.33	95.4382	3482.33	96.6328	3482.33	97.8035			26.48	76	26.48	1240	26.48	622			126	10950	126	545	126	21281.2
									3481.85	98.1903	3481.85	95.4247	3481.85	96.617	3481.85	97.8031			26.5	74	26.5	1240	26.5	616			125	10825	125	485	125	21206.2
									3481.36	98.1878	3481.36	95.4119	3481.36	96.6023	3481.36	97.8018			26.52	71	26.52	1240	26.52	612			124	10862.5	124	560	124	21050
									3480.88	98.1876	3480.88	95.4004	3480.88	96.5895	3480.88	97.7993			26.54	69	26.54	1239	26.54	611			123	11087.5	123	575	123	21100
									3480.4	98.1886	3480.4	95.3905	3480.4	96.5788	3480.4	97.7958			26.56	66	26.56	1237	26.56	611			122	10968.8	122	575	122	21150
									3479.92	98.1894	3479.92	95.382	3479.92	96.5699	3479.92	97.7916			26.58	63	26.58	1234	26.58	613			121	10987.5	121	535	121	21162.5
									3479.44	98.1892	3479.44	95.3743	3479.44	96.5623	3479.44	97.7871			26.6	60	26.6	1230	26.6	613			120	11006.2	120	565	120	21218.8
									3478.95	98.188	3478.95	95.367	3478.95	96.5551	3478.95	97.7826			26.62	57	26.62	1227	26.62	611			119	11075	119	585	119	21262.5
									3478.47	98.1859	3478.47	95.3593	3478.47	96.5475	3478.47	97.7784			26.64	55	26.64	1224	26.64	608			118	11043.8	118	525	118	21181.2
									3477.99	98.1837	3477.99	95.3508	3477.99	96.5387	3477.99	97.7743			26.66	53	26.66	1222	26.66	604			117	11112.5	117	440	117	21318.8
									3477.51	98.1814	3477.51	95.3413	3477.51	96.5286	3477.51	97.7702			26.68	51	26.68	1221	26.68	600			116	11018.8	116	425	116	21281.2
									3477.03	98.1792	3477.03	95.3306	3477.03	96.5173	3477.03	97.7657			26.7	50	26.7	1221	26.7	595			115	10943.8	115	500	115	21212.5
									3476.54	98.1766	3476.54	95.319	3476.54	96.5052	3476.54	97.7608			26.72	49	26.72	1221	26.72	592			114	10943.8	114	490	114	21193.8
									3476.06	98.1731	3476.06	95.3065	3476.06	96.4929	3476.06	97.7554			26.74	49	26.74	1221	26.74	590			113	11043.8	113	505	113	21100
									3475.58	98.1686	3475.58	95.2936	3475.58	96.4809	3475.58	97.7494			26.76	48	26.76	1220	26.76	589			112	11037.5	112	470	112	21100
									3475.1	98.1632	3475.1	95.2805	3475.1	96.4696	3475.1	97.7433			26.78	48	26.78	1218	26.78	589			111	11056.2	111	415	111	21112.5
									3474.62	98.1574	3474.62	95.2674	3474.62	96.4591	3474.62	97.7373			26.8	47	26.8	1216	26.8	590			110	10925	110	490	110	21043.8
									3474.13	98.1519	3474.13	95.2547	3474.13	96.4491	3474.13	97.7319			26.82	45	26.82	1213	26.82	590			109	10825	109	470	109	21037.5
									3473.65	98.1474	3473.65	95.2426	3473.65	96.4392	3473.65	97.7275			26.84	43	26.84	1211	26.84	589			108	10887.5	108	525	108	21237.5
									3473.17	98.1442	3473.17	95.2316	3473.17	96.4293	3473.17	97.7245			26.86	41	26.86	1209	26.86	587			107	10875	107	490	107	21106.2
									3472.69	98.1422	3472.69	95.222	3472.69	96.4194	3472.69	97.7232			26.88	38	26.88	1208	26.88	584			106	10862.5	106	395	106	21225
									3472.2	98.1412	3472.2	95.2142	3472.2	96.4098	3472.2	97.7236			26.9	36	26.9	1209	26.9	581			105	10968.8	105	550	105	21343.8
									3471.72	98.1407	3471.72	95.2083	3471.72	96.401	3471.72	97.7254			26.92	35	26.92	1210	26.92	578			104	11100	104	520	104	21381.2
									3471.24	98.1406	3471.24	95.2044	3471.24	96.3934	3471.24	97.7283			26.94	34	26.94	1212	26.94	575			103	11393.8	103	635	103	21587.5
									3470.76	98.1402	3470.76	95.2019	3470.76	96.3872	3470.76	97.7314			26.96	34	26.96	1213	26.96	572			102	11750	102	820	102	21806.2
									3470.28	98.1393	3470.28	95.2	3470.28	96.3819	3470.28	97.7342			26.98	33	26.98	1214	26.98	569			101	11475	101	970	101	21587.5
									3469.79	98.1373	3469.79	95.1977	3469.79	96.3767	3469.79	97.7359			27	32	27	1213	27	565			100	11143.8	100	840	100	21212.5
									3469.31	98.134	3469.31	95.194	3469.31	96.3705	3469.31	97.7362			27.02	30	27.02	1212	27.02	562			99	10937.5	99	550	99	21175
									3468.83	98.1291	3468.83	95.1881	3468.83	96.3625	3468.83	97.7351			27.04	28	27.04	1210	27.04	560			98	11037.5	98	460	98	21143.8
									3468.35	98.1227	3468.35	95.1794	3468.35	96.3522	3468.35	97.7327			27.06	26	27.06	1207	27.06	560			97	10962.5	97	445	97	21100
									3467.87	98.1154	3467.87	95.168	3467.87	96.3395	3467.87	97.7296			27.08	25	27.08	1205	27.08	561			96	11031.2	96	455	96	21206.2
									3467.38	98.1079	3467.38	95.1544	3467.38	96.325	3467.38	97.7262			27.1	24	27.1	1203	27.1	563			95	10912.5	95	510	95	21193.8
									3466.9	98.1011	3466.9	95.1397	3466.9	96.3098	3466.9	97.7229			27.12	24	27.12	1202	27.12	566			94	10862.5	94	465	94	21312.5
									3466.42	98.0956	3466.42	95.1247	3466.42	96.2946	3466.42	97.7199			27.14	24	27.14	1203	27.14	567			93	10900	93	420	93	21287.5
									3465.94	98.0916	3465.94	95.11	3465.94	96.2801	3465.94	97.7172			27.16	24	27.16	1203	27.16	566			92	11087.5	92	500	92	21187.5
									3465.46	98.0885	3465.46	95.0962	3465.46	96.2665	3465.46	97.7146			27.18	24	27.18	1205	27.18	564			91	11006.2	91	510	91	21150
									3464.97	98.0856	3464.97	95.0831	3464.97	96.2535	3464.97	97.7119			27.2	23	27.2	1205	27.2	562			90	10893.8	90	505	90	21281.2
									3464.49	98.0819	3464.49	95.0706	3464.49	96.241	3464.49	97.709			27.22	21	27.22	1206	27.22	561			89	10931.2	89	445	89	21106.2
									3464.01	98.077	3464.01	95.0584	3464.01	96.2285	3464.01	97.706			27.24	19	27.24	1205	27.24	560			88	10900	88	565	88	21312.5
									3463.53	98.0709	3463.53	95.0461	3463.53	96.2159	3463.53	97.703			27.26	16	27.26	1203	27.26	560			87	10793.8	87	455	87	21100
									3463.05	98.0639	3463.05	95.034	3463.05	96.2035	3463.05	97.7005			27.28	14	27.28	1200	27.28	559			86	10793.8	86	500	86	21118.8
									3462.56	98.0569	3462.56	95.022	3462.56	96.1914	3462.56	97.699			27.3	13	27.3	1197	27.3	554			85	10862.5	85	415	85	21093.8
									3462.08	98.0505	3462.08	95.0105	3462.08	96.18	3462.08	97.6987			27.32	12	27.32	1194	27.32	548			84	10825	84	365	84	21225
									3461.6	98.0451	3461.6	94.9997	3461.6	96.1693	3461.6	97.6998			27.34	11	27.34	1192	27.34	541			83	10800	83	470	83	21137.5
									3461.12	98.0408	3461.12	94.9897	3461.12	96.1595	3461.12	97.7021			27.36	11	27.36	1191	27.36	535			82	10825	82	520	82	21231.2
									3460.63	98.0373	3460.63	94.9803	3460.63	96.1504	3460.63	97.705			27.38	12	27.38	1191	27.38	534			81	10900	81	470	81	21212.5
									3460.15	98.034	3460.15	94.9714	3460.15	96.1417	3460.15	97.7076			27.4	13	27.4	1192	27.4	537			80	10781.2	80	515	80	21162.5
									3459.67	98.0308	3459.67	94.9627	3459.67	96.1333	3459.67	97.7091			27.42	14	27.42	1193	27.42	542			79	10825	79	475	79	21243.8
									3459.19	98.0277	3459.19	94.9543	3459.19	96.1252	3459.19	97.7086			27.44	16	27.44	1193	27.44	546			78	10743.8	78	445	78	21162.5
									3458.71	98.025	3458.71	94.9462	3458.71	96.1174	3458.71	97.7057			27.46	17	27.46	1193	27.46	548			77	10812.5	77	430	77	21143.8
									3458.22	98.0232	3458.22	94.9383	3458.22	96.1097	3458.22	97.7003			27.48	17	27.48	1191	27.48	546			76	10731.2	76	370	76	21237.5
									3457.74	98.0224	3457.74	94.9305	3457.74	96.1021	3457.74	97.6928			27.5	17	27.5	1189	27.5	541			75	10700	75	450	75	21075
									3457.26	98.0229	3457.26	94.9226	3457.26	96.0944	3457.26	97.6839			27.52	16	27.52	1186	27.52	536			74	10787.5	74	390	74	21093.8
									3456.78	98.0243	3456.78	94.9142	3456.78	96.0863	3456.78	97.6744			27.54	14	27.54	1182	27.54	532			73	10956.2	73	350	73	20993.8
									3456.3	98.0264	3456.3	94.9049	3456.3	96.0778	3456.3	97.6648			27.56	12	27.56	1179	27.56	529			72	10793.8	72	380	72	21206.2
									3455.81	98.0284	3455.81	94.8944	3455.81	96.0685	3455.81	97.6557			27.58	10	27.58	1177	27.58	528			71	10806.2	71	390	71	21125
									3455.33	98.0298	3455.33	94.8827	3455.33	96.0585	3455.33	97.6473			27.6	8	27.6	1176	27.6	529			70	10793.8	70	475	70	21012.5
									3454.85	98.0298	3454.85	94.8701	3454.85	96.0478	3454.85	97.6399			27.62	7	27.62	1176	27.62	530			69	10787.5	69	495	69	21031.2
									3454.37	98.0282	3454.37	94.857	3454.37	96.0366	3454.37	97.6335			27.64	6	27.64	1177	27.64	530			68	10768.8	68	560	68	21100
									3453.89	98.0246	3453.89	94.8443	3453.89	96.0251	3453.89	97.6287			27.66	5	27.66	1177	27.66	530			67	10862.5	67	575	67	21162.5
									3453.4	98.0194	3453.4	94.8328	3453.4	96.0136	3453.4	97.6256			27.68	5	27.68	1178	27.68	529			66	10787.5	66	565	66	20993.8
									3452.92	98.013	3452.92	94.8229	3452.92	96.0025	3452.92	97.6245			27.7	5	27.7	1178	27.7	529			65	10756.2	65	420	65	21143.8
									3452.44	98.0062	3452.44	94.815	3452.44	95.9922	3452.44	97.6253			27.72	5	27.72	1178	27.72	528			64	10906.2	64	370	64	21181.2
									3451.96	98	3451.96	94.8088	3451.96	95.9827	3451.96	97.6274			27.74	6	27.74	1177	27.74	529			63	10750	63	390	63	21400
									3451.47	97.9948	3451.47	94.8038	3451.47	95.9737	3451.47	97.6298			27.76	7	27.76	1176	27.76	528			62	10831.2	62	420	62	21462.5
									3450.99	97.9909	3450.99	94.7987	3450.99	95.9646	3450.99	97.6312			27.78	8	27.78	1174	27.78	528			61	10831.2	61	445	61	21481.2
									3450.51	97.988	3450.51	94.7926	3450.51	95.9542	3450.51	97.6306			27.8	9	27.8	1173	27.8	528			60	10768.8	60	390	60	21350
									3450.03	97.9851	3450.03	94.7842	3450.03	95.9417	3450.03	97.6275			27.82	9	27.82	1172	27.82	528			59	10906.2	59	400	59	21031.2
									3449.55	97.9813	3449.55	94.7731	3449.55	95.9266	3449.55	97.6221			27.84	9	27.84	1172	27.84	529			58	10737.5	58	345	58	21237.5
									3449.06	97.9758	3449.06	94.7591	3449.06	95.909	3449.06	97.6152			27.86	8	27.86	1173	27.86	532			57	10800	57	390	57	21093.8
									3448.58	97.9683	3448.58	94.7429	3448.58	95.89	3448.58	97.6084			27.88	6	27.88	1174	27.88	535			56	10725	56	350	56	21093.8
									3448.1	97.9592	3448.1	94.7257	3448.1	95.8713	3448.1	97.6032			27.9	5	27.9	1175	27.9	538			55	10718.8	55	395	55	21031.2
									3447.62	97.9495	3447.62	94.709	3447.62	95.855	3447.62	97.6007			27.92	4	27.92	1177	27.92	540			54	10737.5	54	370	54	20962.5
									3447.14	97.9404	3447.14	94.6941	3447.14	95.8426	3447.14	97.6015			27.94	4	27.94	1178	27.94	539			53	10731.2	53	405	53	21012.5
									3446.65	97.933	3446.65	94.6818	3446.65	95.8346	3446.65	97.605			27.96	5	27.96	1178	27.96	536			52	10675	52	370	52	21006.2
									3446.17	97.9278	3446.17	94.6725	3446.17	95.8304	3446.17	97.6104			27.98	6	27.98	1177	27.98	531			51	10712.5	51	350	51	21106.2
									3445.69	97.9245	3445.69	94.6653	3445.69	95.8284	3445.69	97.616			28	6	28	1175	28	525			50	10650	50	395	50	21056.2
									3445.21	97.9224	3445.21	94.6592	3445.21	95.8263	3445.21	97.6204			28.02	6	28.02	1172	28.02	521			49	10681.2	49	385	49	21000
									3444.72	97.9207	3444.72	94.6528	3444.72	95.8222	3444.72	97.6224			28.04	5	28.04	1169	28.04	517			48	10750	48	375	48	21025
									3444.24	97.9186	3444.24	94.6453	3444.24	95.8151	3444.24	97.6215			28.06	4	28.06	1167	28.06	516			47	10637.5	47	330	47	20962.5
									3443.76	97.9156	3443.76	94.6363	3443.76	95.805	3443.76	97.6179			28.08	3	28.08	1166	28.08	516			46	10550	46	340	46	20931.2
									3443.28	97.9118	3443.28	94.626	3443.28	95.7929	3443.28	97.6123			28.1	2	28.1	1166	28.1	518			45	10643.8	45	355	45	20950
									3442.8	97.9072	3442.8	94.6151	3442.8	95.7804	3442.8	97.6056			28.12	2	28.12	1166	28.12	520			44	10718.8	44	385	44	20987.5
									3442.31	97.9019	3442.31	94.6045	3442.31	95.7692	3442.31	97.599			28.14	3	28.14	1168	28.14	520			43	10737.5	43	390	43	20918.8
									3441.83	97.8965	3441.83	94.5949	3441.83	95.7605	3441.83	97.5936			28.16	3	28.16	1169	28.16	519			42	10650	42	360	42	20925
									3441.35	97.8909	3441.35	94.5867	3441.35	95.7548	3441.35	97.5901			28.18	4	28.18	1169	28.18	519			41	10662.5	41	370	41	21043.8
									3440.87	97.8857	3440.87	94.5799	3440.87	95.7519	3440.87	97.5888			28.2	4	28.2	1169	28.2	518			40	10693.8	40	275	40	21093.8
									3440.39	97.8813	3440.39	94.5741	3440.39	95.7508	3440.39	97.5893			28.22	3	28.22	1168	28.22	519			39	10762.5	39	315	39	21143.8
									3439.9	97.8778	3439.9	94.5685	3439.9	95.7502	3439.9	97.5908			28.24	3	28.24	1165	28.24	521			38	10956.2	38	280	38	21581.2
									3439.42	97.8756	3439.42	94.5625	3439.42	95.7486	3439.42	97.5924			28.26	2	28.26	1161	28.26	523			37	10900	37	275	37	21800
									3438.94	97.8745	3438.94	94.5554	3438.94	95.7447	3438.94	97.593			28.28	2	28.28	1156	28.28	525			36	10850	36	280	36	21450
									3438.46	97.8739	3438.46	94.5469	3438.46	95.7376	3438.46	97.5916			28.3	2	28.3	1150	28.3	524			35	10643.8	35	305	35	21093.8
									3437.97	97.8732	3437.97	94.5369	3437.97	95.7269	3437.97	97.5881			28.32	2	28.32	1145	28.32	521			34	10556.2	34	305	34	20906.2
									3437.49	97.8715	3437.49	94.5255	3437.49	95.7131	3437.49	97.5828			28.34	2	28.34	1141	28.34	516			33	10550	33	330	33	20718.8
									3437.01	97.8684	3437.01	94.5132	3437.01	95.6972	3437.01	97.5763			28.36	2	28.36	1138	28.36	511			32	10462.5	32	355	32	20637.5
									3436.53	97.8638	3436.53	94.5003	3436.53	95.6806	3436.53	97.5699			28.38	1	28.38	1137	28.38	506			31	10425	31	320	31	20625
									3436.05	97.8581	3436.05	94.4874	3436.05	95.6649	3436.05	97.5645			28.4	1	28.4	1136	28.4	502			30	10437.5	30	270	30	20562.5
									3435.56	97.8519	3435.56	94.475	3435.56	95.6511	3435.56	97.5609			28.42	1	28.42	1137	28.42	501			29	10418.8	29	285	29	20587.5
									3435.08	97.846	3435.08	94.4633	3435.08	95.64	3435.08	97.5594			28.44	0	28.44	1138	28.44	501			28	10600	28	330	28	20593.8
									3434.6	97.841	3434.6	94.4527	3434.6	95.6316	3434.6	97.5601			28.46	0	28.46	1140	28.46	502			27	10600	27	295	27	20593.8
									3434.12	97.837	3434.12	94.4432	3434.12	95.625	3434.12	97.5625			28.48	0	28.48	1141	28.48	502			26	10675	26	330	26	20768.8
									3433.64	97.834	3433.64	94.4347	3433.64	95.6194	3433.64	97.5662			28.5	0	28.5	1143	28.5	502			25	10681.2	25	455	25	20731.2
									3433.15	97.8317	3433.15	94.4273	3433.15	95.6138	3433.15	97.5706			28.52	0	28.52	1144	28.52	501			24	10650	24	460	24	20725
									3432.67	97.8301	3432.67	94.4206	3432.67	95.6074	3432.67	97.5751			28.54	0	28.54	1145	28.54	500			23	10556.2	23	430	23	20831.2
									3432.19	97.8289	3432.19	94.4145	3432.19	95.6	3432.19	97.5794			28.56	0	28.56	1146	28.56	500			22	10562.5	22	285	22	20787.5
									3431.71	97.8284	3431.71	94.4085	3431.71	95.5918	3431.71	97.5826			28.58	0	28.58	1147	28.58	500			21	10468.8	21	305	21	20675
									3431.22	97.8286	3431.22	94.4022	3431.22	95.5828	3431.22	97.5844			28.6	0	28.6	1147	28.6	500			20	10487.5	20	345	20	20568.8
									3430.74	97.8297	3430.74	94.3953	3430.74	95.5736	3430.74	97.5842			28.62	0	28.62	1146	28.62	500			19	10431.2	19	230	19	20487.5
									3430.26	97.8314	3430.26	94.3874	3430.26	95.5641	3430.26	97.5816			28.64	0	28.64	1145	28.64	500			18	10425	18	360	18	20443.8
									3429.78	97.8332	3429.78	94.3782	3429.78	95.5547	3429.78	97.5765			28.66	0	28.66	1145	28.66	500			17	10431.2	17	325	17	20381.2
									3429.3	97.8345	3429.3	94.3681	3429.3	95.5453	3429.3	97.5694			28.68	0	28.68	1144	28.68	500			16	10481.2	16	280	16	20425
									3428.82	97.8348	3428.82	94.3575	3428.82	95.536	3428.82	97.5608			28.7	0	28.7	1144	28.7	500			15	10368.8	15	355	15	20356.2
									3428.33	97.8339	3428.33	94.3469	3428.33	95.5271	3428.33	97.5519			28.72	0	28.72	1144	28.72	500			14	10356.2	14	375	14	20362.5
									3427.85	97.8317	3427.85	94.337	3427.85	95.5184	3427.85	97.5435			28.74	0	28.74	1143	28.74	500			13	10450	13	335	13	20393.8
									3427.37	97.8283	3427.37	94.3281	3427.37	95.51	3427.37	97.5365			28.76	0	28.76	1142	28.76	500			12	10362.5	12	285	12	20400
									3426.89	97.8242	3426.89	94.3204	3426.89	95.5017	3426.89	97.5314			28.78	0	28.78	1141	28.78	500			11	10400	11	215	11	20343.8
									3426.4	97.8195	3426.4	94.3135	3426.4	95.4932	3426.4	97.528			28.8	0	28.8	1140	28.8	500			10	10356.2	10	200	10	20412.5
									3425.92	97.8147	3425.92	94.3065	3425.92	95.4841	3425.92	97.5258			28.82	0	28.82	1140	28.82	500			9	10300	9	250	9	20418.8
									3425.44	97.8098	3425.44	94.2988	3425.44	95.4745	3425.44	97.5239			28.84	0	28.84	1139	28.84	500			8	10350	8	270	8	20537.5
									3424.96	97.805	3424.96	94.2895	3424.96	95.4642	3424.96	97.5215			28.86	0	28.86	1139	28.86	500			7	10393.8	7	210	7	20493.8
									3424.48	97.8004	3424.48	94.278	3424.48	95.4534	3424.48	97.5177			28.88	0	28.88	1138	28.88	500			6	10475	6	270	6	20475
									3423.99	97.7959	3423.99	94.2644	3423.99	95.4423	3423.99	97.5121			28.9	0	28.9	1137	28.9	500			5	10468.8	5	265	5	20456.2
									3423.51	97.7913	3423.51	94.2489	3423.51	95.4309	3423.51	97.5049			28.92	0	28.92	1136	28.92	500			4	10300	4	245	4	20275
									3423.03	97.7866	3423.03	94.2322	3423.03	95.419	3423.03	97.4965			28.94	0	28.94	1134	28.94	500			3	10312.5	3	235	3	20293.8
									3422.55	97.7816	3422.55	94.2151	3422.55	95.4064	3422.55	97.4881			28.96	0	28.96	1131	28.96	500			2	10268.8	2	215	2	20262.5
									3422.07	97.7759	3422.07	94.1983	3422.07	95.3928	3422.07	97.4807			28.98	0	28.98	1128	28.98	500			1	10287.5	1	160	1	20237.5
									3421.58	97.7695	3421.58	94.1827	3421.58	95.3783	3421.58	97.4752			29	0	29	1125	29	500			0	10287.5	0	180	0	20212.5
									3421.1	97.7627	3421.1	94.1686	3421.1	95.3637	3421.1	97.4722			29.02	0	29.02	1123	29.02	500
									3420.62	97.7558	3420.62	94.1564	3420.62	95.3498	3420.62	97.4718			29.04	0	29.04	1121	29.04	500
									3420.14	97.7495	3420.14	94.1458	3420.14	95.3376	3420.14	97.4734			29.06	0	29.06	1121	29.06	500
									3419.65	97.7444	3419.65	94.1367	3419.65	95.3281	3419.65	97.4762			29.08	0	29.08	1121	29.08	500
									3419.17	97.7408	3419.17	94.1289	3419.17	95.3215	3419.17	97.4791			29.1	0	29.1	1122	29.1	500
									3418.69	97.7389	3418.69	94.122	3418.69	95.3178	3418.69	97.4815			29.12	0	29.12	1124	29.12	500
									3418.21	97.7384	3418.21	94.1159	3418.21	95.316	3418.21	97.4829			29.14	0	29.14	1127	29.14	500
									3417.73	97.739	3417.73	94.1102	3417.73	95.3151	3417.73	97.4831			29.16	0	29.16	1130	29.16	500
									3417.24	97.7402	3417.24	94.1047	3417.24	95.3143	3417.24	97.4826			29.18	0	29.18	1134	29.18	500
									3416.76	97.7415	3416.76	94.0993	3416.76	95.3126	3416.76	97.4814			29.2	0	29.2	1137	29.2	500
									3416.28	97.7423	3416.28	94.0935	3416.28	95.3094	3416.28	97.4797			29.22	0	29.22	1140	29.22	500
									3415.8	97.7423	3415.8	94.0874	3415.8	95.3046	3415.8	97.4779			29.24	0	29.24	1142	29.24	500
									3415.32	97.7411	3415.32	94.0806	3415.32	95.2982	3415.32	97.4758			29.26	0	29.26	1142	29.26	500
									3414.83	97.7385	3414.83	94.0732	3414.83	95.2903	3414.83	97.4735			29.28	0	29.28	1141	29.28	500
									3414.35	97.7341	3414.35	94.0655	3414.35	95.2813	3414.35	97.4713			29.3	0	29.3	1138	29.3	500
									3413.87	97.728	3413.87	94.0578	3413.87	95.2717	3413.87	97.4693			29.32	0	29.32	1134	29.32	500
									3413.39	97.7203	3413.39	94.0502	3413.39	95.2619	3413.39	97.4677			29.34	0	29.34	1129	29.34	500
									3412.91	97.7115	3412.91	94.043	3412.91	95.2525	3412.91	97.4665			29.36	0	29.36	1124	29.36	500
									3412.42	97.7023	3412.42	94.0361	3412.42	95.2439	3412.42	97.4656			29.38	0	29.38	1120	29.38	500
									3411.94	97.6936	3411.94	94.029	3411.94	95.236	3411.94	97.4644			29.4	1	29.4	1116	29.4	500
									3411.46	97.6859	3411.46	94.0212	3411.46	95.2286	3411.46	97.4626			29.42	1	29.42	1114	29.42	500
									3410.98	97.6796	3410.98	94.0126	3410.98	95.2211	3410.98	97.4596			29.44	2	29.44	1112	29.44	500
									3410.49	97.6748	3410.49	94.003	3410.49	95.2131	3410.49	97.4555			29.46	2	29.46	1112	29.46	500
									3410.01	97.6712	3410.01	93.9929	3410.01	95.2043	3410.01	97.4507			29.48	2	29.48	1112	29.48	500
									3409.53	97.6685	3409.53	93.9831	3409.53	95.1947	3409.53	97.446			29.5	2	29.5	1113	29.5	500
									3409.05	97.6662	3409.05	93.9743	3409.05	95.1849	3409.05	97.4423			29.52	1	29.52	1114	29.52	500
									3408.57	97.6637	3408.57	93.9668	3408.57	95.1752	3408.57	97.44			29.54	0	29.54	1116	29.54	500
									3408.08	97.6609	3408.08	93.9606	3408.08	95.1658	3408.08	97.4392			29.56	0	29.56	1117	29.56	500
									3407.6	97.6576	3407.6	93.955	3407.6	95.1569	3407.6	97.4393			29.58	0	29.58	1119	29.58	500
									3407.12	97.6538	3407.12	93.9491	3407.12	95.1482	3407.12	97.4393			29.6	1	29.6	1120	29.6	500
									3406.64	97.6497	3406.64	93.9423	3406.64	95.1395	3406.64	97.4385			29.62	3	29.62	1120	29.62	500
									3406.16	97.6456	3406.16	93.9339	3406.16	95.1305	3406.16	97.4362			29.64	5	29.64	1120	29.64	500
									3405.67	97.6416	3405.67	93.9241	3405.67	95.1213	3405.67	97.4327			29.66	7	29.66	1119	29.66	500
									3405.19	97.6376	3405.19	93.9136	3405.19	95.112	3405.19	97.4285			29.68	8	29.68	1117	29.68	500
									3404.71	97.6337	3404.71	93.9034	3404.71	95.103	3404.71	97.4246			29.7	8	29.7	1116	29.7	500
									3404.23	97.6296	3404.23	93.8942	3404.23	95.0947	3404.23	97.4217			29.72	8	29.72	1114	29.72	500
									3403.74	97.6254	3403.74	93.8866	3403.74	95.0873	3403.74	97.4206			29.74	7	29.74	1113	29.74	500
									3403.26	97.621	3403.26	93.8807	3403.26	95.0807	3403.26	97.4211			29.76	7	29.76	1111	29.76	500
									3402.78	97.6164	3402.78	93.8757	3402.78	95.0743	3402.78	97.4229			29.78	6	29.78	1108	29.78	500
									3402.3	97.6119	3402.3	93.8713	3402.3	95.0679	3402.3	97.4253			29.8	6	29.8	1106	29.8	500
									3401.82	97.6076	3401.82	93.8667	3401.82	95.0612	3401.82	97.4274			29.82	6	29.82	1103	29.82	500
									3401.33	97.6037	3401.33	93.8616	3401.33	95.0543	3401.33	97.4285			29.84	6	29.84	1100	29.84	500
									3400.85	97.6006	3400.85	93.856	3400.85	95.0474	3400.85	97.4285			29.86	5	29.86	1098	29.86	500
									3400.37	97.5983	3400.37	93.8501	3400.37	95.0411	3400.37	97.4273			29.88	4	29.88	1097	29.88	500
									3399.89	97.5969	3399.89	93.8442	3399.89	95.0357	3399.89	97.4252			29.9	2	29.9	1096	29.9	500
									3399.41	97.5961	3399.41	93.8383	3399.41	95.0311	3399.41	97.4223			29.92	1	29.92	1096	29.92	500
									3398.92	97.5957	3398.92	93.8323	3398.92	95.027	3398.92	97.4191			29.94	1	29.94	1095	29.94	500
									3398.44	97.5954	3398.44	93.826	3398.44	95.0227	3398.44	97.4156			29.96	1	29.96	1094	29.96	500
									3397.96	97.5948	3397.96	93.8195	3397.96	95.0177	3397.96	97.412			29.98	2	29.98	1092	29.98	500
									3397.48	97.5937	3397.48	93.813	3397.48	95.0118	3397.48	97.4086			30	3	30	1091	30	500
									3396.99	97.592	3396.99	93.8068	3396.99	95.005	3396.99	97.4055			30.02	4	30.02	1090	30.02	500
									3396.51	97.5895	3396.51	93.8017	3396.51	94.998	3396.51	97.403			30.04	5	30.04	1090	30.04	500
									3396.03	97.5864	3396.03	93.798	3396.03	94.9915	3396.03	97.4015			30.06	5	30.06	1091	30.06	500
									3395.55	97.5828	3395.55	93.7958	3395.55	94.9859	3395.55	97.4011			30.08	6	30.08	1092	30.08	500
									3395.07	97.5787	3395.07	93.7946	3395.07	94.9813	3395.07	97.4019			30.1	7	30.1	1095	30.1	500
									3394.58	97.5739	3394.58	93.7936	3394.58	94.9774	3394.58	97.4035			30.12	8	30.12	1097	30.12	500
									3394.1	97.5685	3394.1	93.7917	3394.1	94.9733	3394.1	97.4053			30.14	9	30.14	1099	30.14	500
									3393.62	97.5621	3393.62	93.7881	3393.62	94.9683	3393.62	97.4068			30.16	9	30.16	1100	30.16	500
									3393.14	97.5549	3393.14	93.7824	3393.14	94.9617	3393.14	97.4073			30.18	10	30.18	1100	30.18	500
									3392.66	97.5469	3392.66	93.7747	3392.66	94.9536	3392.66	97.4065			30.2	10	30.2	1099	30.2	500
									3392.17	97.5386	3392.17	93.7658	3392.17	94.9443	3392.17	97.4043			30.22	9	30.22	1098	30.22	500
									3391.69	97.5305	3391.69	93.7565	3391.69	94.9346	3391.69	97.4008			30.24	9	30.24	1096	30.24	500
									3391.21	97.523	3391.21	93.7477	3391.21	94.9251	3391.21	97.3965			30.26	8	30.26	1095	30.26	500
									3390.73	97.5167	3390.73	93.7399	3390.73	94.9165	3390.73	97.3916			30.28	8	30.28	1093	30.28	500
									3390.24	97.512	3390.24	93.7333	3390.24	94.909	3390.24	97.3863			30.3	8	30.3	1091	30.3	500
									3389.76	97.5089	3389.76	93.7275	3389.76	94.9024	3389.76	97.3809			30.32	8	30.32	1090	30.32	500
									3389.28	97.5074	3389.28	93.7219	3389.28	94.8965	3389.28	97.3752			30.34	9	30.34	1088	30.34	500
									3388.8	97.5072	3388.8	93.7161	3388.8	94.8909	3388.8	97.3692			30.36	10	30.36	1085	30.36	500
									3388.32	97.5079	3388.32	93.7096	3388.32	94.8854	3388.32	97.3632			30.38	10	30.38	1082	30.38	500
									3387.84	97.5089	3387.84	93.7024	3387.84	94.8797	3387.84	97.3574			30.4	10	30.4	1078	30.4	500
									3387.35	97.5097	3387.35	93.6946	3387.35	94.8739	3387.35	97.3523			30.42	10	30.42	1075	30.42	500
									3386.87	97.5097	3386.87	93.6864	3386.87	94.868	3386.87	97.3483			30.44	9	30.44	1072	30.44	500
									3386.39	97.5085	3386.39	93.6783	3386.39	94.8619	3386.39	97.3456			30.46	8	30.46	1070	30.46	500
									3385.91	97.5059	3385.91	93.6703	3385.91	94.8554	3385.91	97.3442			30.48	7	30.48	1069	30.48	500
									3385.42	97.5021	3385.42	93.6629	3385.42	94.8485	3385.42	97.3439			30.5	7	30.5	1069	30.5	500
									3384.94	97.4974	3384.94	93.656	3384.94	94.8411	3384.94	97.3442			30.52	8	30.52	1071	30.52	500
									3384.46	97.4923	3384.46	93.6497	3384.46	94.8333	3384.46	97.3446			30.54	9	30.54	1073	30.54	500
									3383.98	97.4872	3383.98	93.6441	3383.98	94.8252	3383.98	97.3449			30.56	11	30.56	1075	30.56	500
									3383.5	97.4827	3383.5	93.6392	3383.5	94.8172	3383.5	97.3448			30.58	12	30.58	1077	30.58	500
									3383.01	97.479	3383.01	93.6347	3383.01	94.8096	3383.01	97.3446			30.6	13	30.6	1078	30.6	500
									3382.53	97.4758	3382.53	93.6305	3382.53	94.8025	3382.53	97.3442			30.62	13	30.62	1077	30.62	500
									3382.05	97.4733	3382.05	93.626	3382.05	94.7958	3382.05	97.3436			30.64	12	30.64	1075	30.64	500
									3381.57	97.4708	3381.57	93.6206	3381.57	94.7892	3381.57	97.3427			30.66	11	30.66	1072	30.66	500
									3381.09	97.4681	3381.09	93.614	3381.09	94.7822	3381.09	97.3409			30.68	11	30.68	1068	30.68	500
									3380.6	97.4649	3380.6	93.6057	3380.6	94.7745	3380.6	97.3376			30.7	11	30.7	1065	30.7	500
									3380.12	97.4607	3380.12	93.5958	3380.12	94.7657	3380.12	97.3326			30.72	12	30.72	1062	30.72	500
									3379.64	97.4554	3379.64	93.5847	3379.64	94.7559	3379.64	97.326			30.74	13	30.74	1060	30.74	500
									3379.16	97.4488	3379.16	93.5731	3379.16	94.7455	3379.16	97.3184			30.76	14	30.76	1059	30.76	500
									3378.68	97.441	3378.68	93.5622	3378.68	94.7351	3378.68	97.311			30.78	15	30.78	1059	30.78	500
									3378.19	97.4323	3378.19	93.5529	3378.19	94.7257	3378.19	97.305			30.8	15	30.8	1060	30.8	500
									3377.71	97.423	3377.71	93.5463	3377.71	94.7181	3377.71	97.3019			30.82	15	30.82	1061	30.82	500
									3377.23	97.4138	3377.23	93.5428	3377.23	94.7126	3377.23	97.3022			30.84	14	30.84	1062	30.84	500
									3376.75	97.4051	3376.75	93.5424	3376.75	94.7096	3376.75	97.306			30.86	12	30.86	1062	30.86	500
									3376.26	97.3973	3376.26	93.5446	3376.26	94.7087	3376.26	97.3127			30.88	9	30.88	1062	30.88	500
									3375.78	97.3906	3375.78	93.5484	3375.78	94.7092	3375.78	97.321			30.9	7	30.9	1062	30.9	500
									3375.3	97.3847	3375.3	93.5525	3375.3	94.7102	3375.3	97.3296			30.92	5	30.92	1062	30.92	500
									3374.82	97.3792	3374.82	93.5555	3374.82	94.7106	3374.82	97.3371			30.94	4	30.94	1061	30.94	500
									3374.34	97.3736	3374.34	93.5565	3374.34	94.7097	3374.34	97.3425			30.96	3	30.96	1060	30.96	500
									3373.85	97.3675	3373.85	93.5548	3373.85	94.7072	3373.85	97.3453			30.98	3	30.98	1058	30.98	500
									3373.37	97.3605	3373.37	93.5502	3373.37	94.7029	3373.37	97.3455			31	4	31	1057	31	500
									3372.89	97.353	3372.89	93.5432	3372.89	94.6972	3372.89	97.3435			31.02	5	31.02	1056	31.02	500
									3372.41	97.3452	3372.41	93.5347	3372.41	94.6907	3372.41	97.3401			31.04	5	31.04	1056	31.04	500
									3371.93	97.3376	3371.93	93.5256	3371.93	94.6839	3371.93	97.3358			31.06	5	31.06	1057	31.06	500
									3371.44	97.3307	3371.44	93.517	3371.44	94.6775	3371.44	97.3316			31.08	4	31.08	1058	31.08	500
									3370.96	97.3247	3370.96	93.5094	3370.96	94.6716	3370.96	97.3281			31.1	3	31.1	1060	31.1	500
									3370.48	97.3197	3370.48	93.5033	3370.48	94.6664	3370.48	97.3257			31.12	3	31.12	1061	31.12	500
									3370	97.3155	3370	93.4985	3370	94.6617	3370	97.3247			31.14	3	31.14	1061	31.14	500
									3369.51	97.3117	3369.51	93.4945	3369.51	94.6571	3369.51	97.3252			31.16	4	31.16	1060	31.16	500
									3369.03	97.3082	3369.03	93.4907	3369.03	94.6525	3369.03	97.3269			31.18	6	31.18	1058	31.18	500
									3368.55	97.3048	3368.55	93.4866	3368.55	94.6478	3368.55	97.3294			31.2	7	31.2	1055	31.2	500
									3368.07	97.3012	3368.07	93.4818	3368.07	94.6429	3368.07	97.3319			31.22	8	31.22	1051	31.22	500
									3367.59	97.2975	3367.59	93.4762	3367.59	94.6381	3367.59	97.3338			31.24	8	31.24	1048	31.24	500
									3367.1	97.2934	3367.1	93.4698	3367.1	94.6333	3367.1	97.3347			31.26	8	31.26	1045	31.26	500
									3366.62	97.2889	3366.62	93.4629	3366.62	94.6286	3366.62	97.3341			31.28	8	31.28	1043	31.28	500
									3366.14	97.2841	3366.14	93.4557	3366.14	94.6239	3366.14	97.332			31.3	7	31.3	1043	31.3	500
									3365.66	97.2789	3365.66	93.4483	3365.66	94.6192	3365.66	97.3289			31.32	7	31.32	1043	31.32	500
									3365.18	97.2735	3365.18	93.4407	3365.18	94.6143	3365.18	97.3254			31.34	6	31.34	1044	31.34	500
									3364.69	97.268	3364.69	93.4331	3364.69	94.6091	3364.69	97.3221			31.36	4	31.36	1046	31.36	500
									3364.21	97.2626	3364.21	93.4254	3364.21	94.6036	3364.21	97.3198			31.38	3	31.38	1046	31.38	500
									3363.73	97.2573	3363.73	93.4177	3363.73	94.5979	3363.73	97.3189			31.4	1	31.4	1047	31.4	500
									3363.25	97.2521	3363.25	93.4102	3363.25	94.592	3363.25	97.3195			31.42	0	31.42	1046	31.42	500
									3362.76	97.2468	3362.76	93.403	3362.76	94.5861	3362.76	97.3212			31.44	0	31.44	1044	31.44	500
									3362.28	97.2413	3362.28	93.3963	3362.28	94.5801	3362.28	97.3236			31.46	1	31.46	1042	31.46	500
									3361.8	97.2354	3361.8	93.3902	3361.8	94.5739	3361.8	97.3257			31.48	2	31.48	1041	31.48	500
									3361.32	97.2291	3361.32	93.3848	3361.32	94.5675	3361.32	97.3266			31.5	4	31.5	1041	31.5	500
									3360.84	97.2226	3360.84	93.38	3360.84	94.5608	3360.84	97.3257			31.52	5	31.52	1042	31.52	500
									3360.35	97.2161	3360.35	93.3756	3360.35	94.5537	3360.35	97.3225			31.54	6	31.54	1043	31.54	500
									3359.87	97.21	3359.87	93.3714	3359.87	94.5463	3359.87	97.3167			31.56	6	31.56	1045	31.56	500
									3359.39	97.2049	3359.39	93.367	3359.39	94.5387	3359.39	97.3089			31.58	5	31.58	1047	31.58	500
									3358.91	97.2012	3358.91	93.3622	3358.91	94.531	3358.91	97.2994			31.6	3	31.6	1048	31.6	500
									3358.43	97.1992	3358.43	93.3564	3358.43	94.5232	3358.43	97.2892			31.62	2	31.62	1049	31.62	500
									3357.94	97.1992	3357.94	93.3496	3357.94	94.5153	3357.94	97.279			31.64	1	31.64	1049	31.64	500
									3357.46	97.2013	3357.46	93.3414	3357.46	94.5073	3357.46	97.2696			31.66	0	31.66	1048	31.66	500
									3356.98	97.2049	3356.98	93.332	3356.98	94.4993	3356.98	97.2615			31.68	0	31.68	1048	31.68	500
									3356.5	97.2095	3356.5	93.3218	3356.5	94.4917	3356.5	97.2551			31.7	0	31.7	1048	31.7	500
									3356.01	97.214	3356.01	93.3115	3356.01	94.485	3356.01	97.2506			31.72	0	31.72	1049	31.72	500
									3355.53	97.2175	3355.53	93.302	3355.53	94.4796	3355.53	97.2478			31.74	0	31.74	1049	31.74	500
									3355.05	97.219	3355.05	93.294	3355.05	94.4762	3355.05	97.2468			31.76	0	31.76	1049	31.76	500
									3354.57	97.2181	3354.57	93.2879	3354.57	94.4746	3354.57	97.2471			31.78	0	31.78	1049	31.78	500
									3354.09	97.2151	3354.09	93.2838	3354.09	94.4746	3354.09	97.2485			31.8	0	31.8	1048	31.8	500
									3353.6	97.2108	3353.6	93.2813	3353.6	94.4754	3353.6	97.2506			31.82	0	31.82	1047	31.82	500
									3353.12	97.2065	3353.12	93.2797	3353.12	94.4761	3353.12	97.2531			31.84	1	31.84	1045	31.84	500
									3352.64	97.2036	3352.64	93.2782	3352.64	94.4757	3352.64	97.2555			31.86	1	31.86	1043	31.86	500
									3352.16	97.2032	3352.16	93.2759	3352.16	94.4736	3352.16	97.2575			31.88	2	31.88	1042	31.88	500
									3351.68	97.2057	3351.68	93.2725	3351.68	94.4698	3351.68	97.2589			31.9	2	31.9	1042	31.9	500
									3351.19	97.2106	3351.19	93.2678	3351.19	94.4648	3351.19	97.2596			31.92	2	31.92	1042	31.92	500
									3350.71	97.2171	3350.71	93.2621	3350.71	94.4595	3350.71	97.2601			31.94	2	31.94	1043	31.94	500
									3350.23	97.2237	3350.23	93.2555	3350.23	94.4547	3350.23	97.2604			31.96	3	31.96	1044	31.96	500
									3349.75	97.2293	3349.75	93.2487	3349.75	94.451	3349.75	97.2612			31.98	3	31.98	1044	31.98	500
									3349.26	97.2331	3349.26	93.2418	3349.26	94.4486	3349.26	97.2627			32	4	32	1044	32	500
									3348.78	97.2352	3348.78	93.2353	3348.78	94.4472	3348.78	97.2648			32.02	5	32.02	1044	32.02	500
									3348.3	97.2361	3348.3	93.229	3348.3	94.4462	3348.3	97.2673			32.04	5	32.04	1043	32.04	500
									3347.82	97.2368	3347.82	93.2229	3347.82	94.4445	3347.82	97.2694			32.06	5	32.06	1043	32.06	500
									3347.34	97.2381	3347.34	93.2168	3347.34	94.4417	3347.34	97.2702			32.08	4	32.08	1044	32.08	500
									3346.86	97.2405	3346.86	93.2104	3346.86	94.4371	3346.86	97.2689			32.1	2	32.1	1045	32.1	500
									3346.37	97.244	3346.37	93.2036	3346.37	94.431	3346.37	97.2648			32.12	1	32.12	1047	32.12	500
									3345.89	97.248	3345.89	93.1959	3345.89	94.4236	3345.89	97.2578			32.14	1	32.14	1048	32.14	500
									3345.41	97.2519	3345.41	93.1875	3345.41	94.4156	3345.41	97.2484			32.16	1	32.16	1049	32.16	500
									3344.93	97.2549	3344.93	93.1782	3344.93	94.4076	3344.93	97.2374			32.18	3	32.18	1049	32.18	500
									3344.44	97.2568	3344.44	93.1685	3344.44	94.4001	3344.44	97.226			32.2	4	32.2	1048	32.2	500
									3343.96	97.2578	3343.96	93.1589	3343.96	94.3936	3343.96	97.2155			32.22	5	32.22	1046	32.22	500
									3343.48	97.2584	3343.48	93.1498	3343.48	94.388	3343.48	97.2069			32.24	6	32.24	1044	32.24	500
									3343	97.2593	3343	93.1417	3343	94.3835	3343	97.201			32.26	7	32.26	1042	32.26	500
									3342.52	97.2607	3342.52	93.1349	3342.52	94.3799	3342.52	97.1981			32.28	7	32.28	1040	32.28	500
									3342.03	97.2628	3342.03	93.1293	3342.03	94.3769	3342.03	97.198			32.3	7	32.3	1039	32.3	500
									3341.55	97.2651	3341.55	93.1247	3341.55	94.3741	3341.55	97.2004			32.32	6	32.32	1039	32.32	500
									3341.07	97.2667	3341.07	93.1205	3341.07	94.3713	3341.07	97.2044			32.34	5	32.34	1040	32.34	500
									3340.59	97.267	3340.59	93.1165	3340.59	94.3683	3340.59	97.2094			32.36	4	32.36	1042	32.36	500
									3340.11	97.2652	3340.11	93.1123	3340.11	94.3649	3340.11	97.2146			32.38	4	32.38	1044	32.38	500
									3339.62	97.2616	3339.62	93.1081	3339.62	94.3613	3339.62	97.2193			32.4	4	32.4	1045	32.4	500
									3339.14	97.2566	3339.14	93.1042	3339.14	94.3578	3339.14	97.2231			32.42	5	32.42	1045	32.42	500
									3338.66	97.2514	3338.66	93.1008	3338.66	94.3548	3338.66	97.2259			32.44	6	32.44	1044	32.44	500
									3338.18	97.2473	3338.18	93.0985	3338.18	94.3529	3338.18	97.2276			32.46	7	32.46	1042	32.46	500
									3337.7	97.2453	3337.7	93.0972	3337.7	94.3522	3337.7	97.2284			32.48	7	32.48	1041	32.48	500
									3337.21	97.2462	3337.21	93.0969	3337.21	94.3528	3337.21	97.2285			32.5	6	32.5	1040	32.5	500
									3336.73	97.25	3336.73	93.0972	3336.73	94.3542	3336.73	97.2283			32.52	5	32.52	1039	32.52	500
									3336.25	97.2562	3336.25	93.0975	3336.25	94.3558	3336.25	97.2279			32.54	4	32.54	1039	32.54	500
									3335.77	97.2639	3335.77	93.0975	3335.77	94.3567	3335.77	97.2277			32.56	4	32.56	1039	32.56	500
									3335.28	97.272	3335.28	93.0968	3335.28	94.3565	3335.28	97.2279			32.58	5	32.58	1039	32.58	500
									3334.8	97.2801	3334.8	93.0956	3334.8	94.355	3334.8	97.2287			32.6	6	32.6	1040	32.6	500
									3334.32	97.2874	3334.32	93.094	3334.32	94.3524	3334.32	97.2305			32.62	8	32.62	1040	32.62	500
									3333.84	97.2938	3333.84	93.0925	3333.84	94.3494	3333.84	97.2333			32.64	9	32.64	1041	32.64	500
									3333.36	97.2993	3333.36	93.0916	3333.36	94.3467	3333.36	97.237			32.66	9	32.66	1042	32.66	500
									3332.87	97.3038	3332.87	93.0916	3332.87	94.3451	3332.87	97.2414			32.68	8	32.68	1044	32.68	500
									3332.39	97.3071	3332.39	93.0925	3332.39	94.3448	3332.39	97.2457			32.7	6	32.7	1047	32.7	500
									3331.91	97.3091	3331.91	93.0941	3331.91	94.3455	3331.91	97.2488			32.72	4	32.72	1050	32.72	500
									3331.43	97.3097	3331.43	93.0959	3331.43	94.3467	3331.43	97.2501			32.74	2	32.74	1053	32.74	500
									3330.95	97.3089	3330.95	93.0972	3330.95	94.3474	3330.95	97.2487			32.76	1	32.76	1056	32.76	500
									3330.46	97.3068	3330.46	93.0977	3330.46	94.3471	3330.46	97.2446			32.78	1	32.78	1058	32.78	500
									3329.98	97.304	3329.98	93.097	3329.98	94.3452	3329.98	97.2384			32.8	2	32.8	1059	32.8	500
									3329.5	97.3008	3329.5	93.0953	3329.5	94.3418	3329.5	97.2309			32.82	3	32.82	1059	32.82	500
									3329.02	97.298	3329.02	93.0928	3329.02	94.3375	3329.02	97.2235			32.84	5	32.84	1058	32.84	500
									3328.53	97.296	3328.53	93.09	3328.53	94.3327	3328.53	97.2173			32.86	7	32.86	1057	32.86	500
									3328.05	97.295	3328.05	93.0873	3328.05	94.3279	3328.05	97.2131			32.88	9	32.88	1057	32.88	500
									3327.57	97.2952	3327.57	93.0849	3327.57	94.3235	3327.57	97.2112			32.9	10	32.9	1057	32.9	500
									3327.09	97.2966	3327.09	93.083	3327.09	94.3196	3327.09	97.2112			32.92	10	32.92	1058	32.92	500
									3326.61	97.2987	3326.61	93.0814	3326.61	94.316	3326.61	97.2127			32.94	9	32.94	1059	32.94	500
									3326.12	97.3015	3326.12	93.0801	3326.12	94.3126	3326.12	97.2147			32.96	9	32.96	1061	32.96	500
									3325.64	97.3044	3325.64	93.0791	3325.64	94.3094	3325.64	97.2167			32.98	8	32.98	1062	32.98	500
									3325.16	97.307	3325.16	93.0783	3325.16	94.3064	3325.16	97.2181			33	8	33	1063	33	500
									3324.68	97.3089	3324.68	93.0779	3324.68	94.3037	3324.68	97.2186			33.02	8	33.02	1063	33.02	500
									3324.2	97.3097	3324.2	93.0779	3324.2	94.3014	3324.2	97.2182			33.04	9	33.04	1063	33.04	500
									3323.71	97.3095	3323.71	93.0782	3323.71	94.2994	3323.71	97.2167			33.06	9	33.06	1062	33.06	500
									3323.23	97.3083	3323.23	93.0786	3323.23	94.2974	3323.23	97.2143			33.08	9	33.08	1062	33.08	500
									3322.75	97.3068	3322.75	93.0788	3322.75	94.2952	3322.75	97.211			33.1	9	33.1	1063	33.1	500
									3322.27	97.3056	3322.27	93.0782	3322.27	94.2926	3322.27	97.2072			33.12	8	33.12	1064	33.12	500
									3321.78	97.3054	3321.78	93.0768	3321.78	94.2894	3321.78	97.2033			33.14	7	33.14	1066	33.14	500
									3321.3	97.307	3321.3	93.0744	3321.3	94.2858	3321.3	97.1998			33.16	7	33.16	1068	33.16	500
									3320.82	97.3105	3320.82	93.0714	3320.82	94.2821	3320.82	97.1976			33.18	7	33.18	1069	33.18	500
									3320.34	97.3158	3320.34	93.0686	3320.34	94.2788	3320.34	97.197			33.2	8	33.2	1070	33.2	500
									3319.86	97.3226	3319.86	93.0665	3319.86	94.2762	3319.86	97.1984			33.22	8	33.22	1070	33.22	500
									3319.37	97.33	3319.37	93.0659	3319.37	94.2746	3319.37	97.2016			33.24	9	33.24	1070	33.24	500
									3318.89	97.3373	3318.89	93.0674	3318.89	94.2742	3318.89	97.206			33.26	9	33.26	1069	33.26	500
									3318.41	97.3439	3318.41	93.0709	3318.41	94.2747	3318.41	97.2108			33.28	8	33.28	1067	33.28	500
									3317.93	97.349	3317.93	93.0765	3317.93	94.2759	3317.93	97.2151			33.3	8	33.3	1066	33.3	500
									3317.45	97.3522	3317.45	93.0835	3317.45	94.2775	3317.45	97.2178			33.32	7	33.32	1065	33.32	500
									3316.96	97.3534	3316.96	93.091	3316.96	94.279	3316.96	97.2182			33.34	6	33.34	1065	33.34	500
									3316.48	97.3524	3316.48	93.098	3316.48	94.2797	3316.48	97.2159			33.36	5	33.36	1066	33.36	500
									3316	97.3497	3316	93.1036	3316	94.2793	3316	97.2109			33.38	5	33.38	1068	33.38	500
									3315.52	97.3458	3315.52	93.1072	3315.52	94.2775	3315.52	97.2039			33.4	5	33.4	1070	33.4	500
									3315.03	97.3418	3315.03	93.1086	3315.03	94.2741	3315.03	97.1955			33.42	6	33.42	1071	33.42	500
									3314.55	97.3386	3314.55	93.1079	3314.55	94.2695	3314.55	97.1869			33.44	8	33.44	1072	33.44	500
									3314.07	97.3373	3314.07	93.106	3314.07	94.2645	3314.07	97.1793			33.46	9	33.46	1072	33.46	500
									3313.59	97.3385	3313.59	93.1037	3313.59	94.2599	3313.59	97.1737			33.48	10	33.48	1072	33.48	500
									3313.11	97.3423	3313.11	93.1022	3313.11	94.2565	3313.11	97.1707			33.5	11	33.5	1071	33.5	500
									3312.62	97.3482	3312.62	93.1021	3312.62	94.2547	3312.62	97.1706			33.52	11	33.52	1070	33.52	500
									3312.14	97.3553	3312.14	93.1034	3312.14	94.2546	3312.14	97.1727			33.54	10	33.54	1070	33.54	500
									3311.66	97.3624	3311.66	93.1058	3311.66	94.2555	3311.66	97.1762			33.56	10	33.56	1071	33.56	500
									3311.18	97.3685	3311.18	93.1082	3311.18	94.2563	3311.18	97.1798			33.58	9	33.58	1073	33.58	500
									3310.7	97.3729	3310.7	93.1095	3310.7	94.2561	3310.7	97.1822			33.6	9	33.6	1076	33.6	500
									3310.21	97.3755	3310.21	93.1088	3310.21	94.2541	3310.21	97.1824			33.62	8	33.62	1078	33.62	500
									3309.73	97.3764	3309.73	93.1058	3309.73	94.2502	3309.73	97.1802			33.64	7	33.64	1080	33.64	500
									3309.25	97.3763	3309.25	93.1005	3309.25	94.2447	3309.25	97.1758			33.66	6	33.66	1081	33.66	500
									3308.77	97.3757	3308.77	93.0941	3308.77	94.2387	3308.77	97.1703			33.68	5	33.68	1082	33.68	500
									3308.28	97.3749	3308.28	93.0878	3308.28	94.2333	3308.28	97.1651			33.7	4	33.7	1083	33.7	500
									3307.8	97.374	3307.8	93.083	3307.8	94.2297	3307.8	97.1615			33.72	4	33.72	1084	33.72	500
									3307.32	97.3733	3307.32	93.0807	3307.32	94.2284	3307.32	97.1605			33.74	4	33.74	1086	33.74	500
									3306.84	97.3727	3306.84	93.0815	3306.84	94.2298	3306.84	97.1625			33.76	5	33.76	1088	33.76	500
									3306.36	97.3724	3306.36	93.0852	3306.36	94.2333	3306.36	97.167			33.78	6	33.78	1091	33.78	500
									3305.88	97.3726	3305.88	93.091	3305.88	94.2383	3305.88	97.173			33.8	8	33.8	1094	33.8	500
									3305.39	97.3738	3305.39	93.0978	3305.39	94.2436	3305.39	97.1792			33.82	9	33.82	1097	33.82	500
									3304.91	97.3762	3304.91	93.1042	3304.91	94.2482	3304.91	97.1841			33.84	9	33.84	1099	33.84	500
									3304.43	97.3799	3304.43	93.1091	3304.43	94.2512	3304.43	97.1869			33.86	8	33.86	1101	33.86	500
									3303.95	97.3847	3303.95	93.1119	3303.95	94.252	3303.95	97.1875			33.88	7	33.88	1101	33.88	500
									3303.46	97.3898	3303.46	93.1124	3303.46	94.2506	3303.46	97.1863			33.9	5	33.9	1101	33.9	500
									3302.98	97.3945	3302.98	93.1112	3302.98	94.2474	3302.98	97.1845			33.92	3	33.92	1100	33.92	500
									3302.5	97.398	3302.5	93.1091	3302.5	94.2433	3302.5	97.1833			33.94	2	33.94	1101	33.94	500
									3302.02	97.3997	3302.02	93.1074	3302.02	94.2391	3302.02	97.1834			33.96	2	33.96	1102	33.96	500
									3301.54	97.3993	3301.54	93.1067	3301.54	94.2357	3301.54	97.1851			33.98	2	33.98	1106	33.98	500
									3301.05	97.3971	3301.05	93.1075	3301.05	94.2338	3301.05	97.1877			34	3	34	1110	34	500
									3300.57	97.3935	3300.57	93.1095	3300.57	94.2331	3300.57	97.1902			34.02	4	34.02	1116	34.02	500
									3300.09	97.3895	3300.09	93.1119	3300.09	94.2333	3300.09	97.1911			34.04	4	34.04	1123	34.04	500
									3299.61	97.3857	3299.61	93.1137	3299.61	94.2336	3299.61	97.1898			34.06	4	34.06	1129	34.06	500
									3299.12	97.383	3299.12	93.1141	3299.12	94.2335	3299.12	97.1859			34.08	4	34.08	1134	34.08	500
									3298.64	97.3817	3298.64	93.1127	3298.64	94.2324	3298.64	97.1804			34.1	3	34.1	1137	34.1	500
									3298.16	97.3822	3298.16	93.1099	3298.16	94.2306	3298.16	97.1746			34.12	2	34.12	1140	34.12	500
									3297.68	97.3844	3297.68	93.1068	3297.68	94.2285	3297.68	97.1701			34.14	2	34.14	1141	34.14	500
									3297.2	97.3882	3297.2	93.1044	3297.2	94.2267	3297.2	97.1683			34.16	2	34.16	1141	34.16	500
									3296.72	97.3931	3296.72	93.1037	3296.72	94.2259	3296.72	97.1696			34.18	3	34.18	1142	34.18	500
									3296.23	97.3988	3296.23	93.1052	3296.23	94.226	3296.23	97.1736			34.2	5	34.2	1144	34.2	500
									3295.75	97.4045	3295.75	93.1084	3295.75	94.2268	3295.75	97.1791			34.22	7	34.22	1147	34.22	500
									3295.27	97.4094	3295.27	93.1122	3295.27	94.2276	3295.27	97.1844			34.24	9	34.24	1151	34.24	500
									3294.79	97.4129	3294.79	93.1155	3294.79	94.2278	3294.79	97.1882			34.26	10	34.26	1156	34.26	500
									3294.3	97.4143	3294.3	93.117	3294.3	94.2268	3294.3	97.1895			34.28	10	34.28	1160	34.28	500
									3293.82	97.4136	3293.82	93.1162	3293.82	94.2247	3293.82	97.1881			34.3	10	34.3	1163	34.3	500
									3293.34	97.4109	3293.34	93.1134	3293.34	94.2217	3293.34	97.1846			34.32	9	34.32	1165	34.32	500
									3292.86	97.407	3292.86	93.1093	3292.86	94.2187	3292.86	97.1799			34.34	8	34.34	1165	34.34	502
									3292.38	97.403	3292.38	93.105	3292.38	94.2162	3292.38	97.1751			34.36	8	34.36	1165	34.36	504
									3291.89	97.3999	3291.89	93.1016	3291.89	94.2149	3291.89	97.1711			34.38	8	34.38	1164	34.38	506
									3291.41	97.3985	3291.41	93.1	3291.41	94.215	3291.41	97.1687			34.4	8	34.4	1162	34.4	508
									3290.93	97.3989	3290.93	93.1002	3290.93	94.2163	3290.93	97.1678			34.42	9	34.42	1162	34.42	511
									3290.45	97.4008	3290.45	93.1018	3290.45	94.2182	3290.45	97.1684			34.44	9	34.44	1161	34.44	515
									3289.97	97.4032	3289.97	93.1043	3289.97	94.2202	3289.97	97.17			34.46	8	34.46	1162	34.46	519
									3289.48	97.4052	3289.48	93.1069	3289.48	94.2216	3289.48	97.1722			34.48	7	34.48	1164	34.48	521
									3289	97.406	3289	93.1089	3289	94.2219	3289	97.1743			34.5	5	34.5	1165	34.5	522
									3288.52	97.4054	3288.52	93.11	3288.52	94.2209	3288.52	97.176			34.52	3	34.52	1166	34.52	520
									3288.04	97.4037	3288.04	93.1101	3288.04	94.2185	3288.04	97.1767			34.54	2	34.54	1165	34.54	516
									3287.55	97.4018	3287.55	93.1095	3287.55	94.2151	3287.55	97.1763			34.56	1	34.56	1163	34.56	511
									3287.07	97.4007	3287.07	93.1085	3287.07	94.2112	3287.07	97.1747			34.58	1	34.58	1159	34.58	508
									3286.59	97.4012	3286.59	93.1073	3286.59	94.2075	3286.59	97.1719			34.6	2	34.6	1155	34.6	507
									3286.11	97.4036	3286.11	93.1062	3286.11	94.2046	3286.11	97.1682			34.62	4	34.62	1150	34.62	511
									3285.63	97.4078	3285.63	93.1052	3285.63	94.203	3285.63	97.1639			34.64	6	34.64	1144	34.64	517
									3285.14	97.4135	3285.14	93.1044	3285.14	94.2028	3285.14	97.1592			34.66	7	34.66	1140	34.66	524
									3284.66	97.4198	3284.66	93.1036	3284.66	94.2036	3284.66	97.1545			34.68	9	34.68	1136	34.68	531
									3284.18	97.4262	3284.18	93.103	3284.18	94.2048	3284.18	97.1501			34.7	10	34.7	1134	34.7	534
									3283.7	97.432	3283.7	93.1024	3283.7	94.2057	3283.7	97.1462			34.72	11	34.72	1132	34.72	532
									3283.22	97.437	3283.22	93.1022	3283.22	94.2057	3283.22	97.143			34.74	12	34.74	1130	34.74	526
									3282.73	97.4409	3282.73	93.1023	3282.73	94.2043	3282.73	97.1406			34.76	12	34.76	1127	34.76	517
									3282.25	97.4436	3282.25	93.103	3282.25	94.2018	3282.25	97.1392			34.78	12	34.78	1124	34.78	509
									3281.77	97.4451	3281.77	93.1041	3281.77	94.1986	3281.77	97.1387			34.8	12	34.8	1119	34.8	503
									3281.29	97.4457	3281.29	93.1056	3281.29	94.1955	3281.29	97.1392			34.82	11	34.82	1114	34.82	500
									3280.8	97.4457	3280.8	93.1074	3280.8	94.1933	3280.8	97.1404			34.84	11	34.84	1108	34.84	500
									3280.32	97.4456	3280.32	93.1091	3280.32	94.1925	3280.32	97.1422			34.86	10	34.86	1101	34.86	500
									3279.84	97.446	3279.84	93.1109	3279.84	94.1933	3279.84	97.1443			34.88	9	34.88	1095	34.88	500
									3279.36	97.4473	3279.36	93.1128	3279.36	94.1955	3279.36	97.1465			34.9	8	34.9	1091	34.9	500
									3278.88	97.4495	3278.88	93.115	3278.88	94.1987	3278.88	97.1487			34.92	8	34.92	1087	34.92	500
									3278.39	97.452	3278.39	93.1177	3278.39	94.2021	3278.39	97.1505			34.94	8	34.94	1086	34.94	500
									3277.91	97.454	3277.91	93.1209	3277.91	94.205	3277.91	97.1521			34.96	9	34.96	1086	34.96	500
									3277.43	97.4545	3277.43	93.1247	3277.43	94.2071	3277.43	97.1534			34.98	10	34.98	1087	34.98	500
									3276.95	97.4528	3276.95	93.1285	3276.95	94.2079	3276.95	97.1542			35	11	35	1089	35	500
									3276.47	97.4487	3276.47	93.132	3276.47	94.2075	3276.47	97.1547			35.02	12	35.02	1090	35.02	500
									3275.98	97.4425	3275.98	93.1347	3275.98	94.206	3275.98	97.1548			35.04	12	35.04	1092	35.04	500
									3275.5	97.4353	3275.5	93.1363	3275.5	94.2036	3275.5	97.1546			35.06	11	35.06	1092	35.06	500
									3275.02	97.4283	3275.02	93.1368	3275.02	94.2006	3275.02	97.1541			35.08	10	35.08	1092	35.08	500
									3274.54	97.4227	3274.54	93.1363	3274.54	94.1974	3274.54	97.1532			35.1	9	35.1	1091	35.1	500
									3274.05	97.4195	3274.05	93.135	3274.05	94.1938	3274.05	97.1518			35.12	9	35.12	1091	35.12	500
									3273.57	97.419	3273.57	93.1332	3273.57	94.1902	3273.57	97.1497			35.14	9	35.14	1091	35.14	500
									3273.09	97.4212	3273.09	93.1312	3273.09	94.1862	3273.09	97.1468			35.16	10	35.16	1091	35.16	500
									3272.61	97.4257	3272.61	93.1291	3272.61	94.182	3272.61	97.143			35.18	12	35.18	1091	35.18	500
									3272.13	97.4319	3272.13	93.1273	3272.13	94.1777	3272.13	97.1385			35.2	14	35.2	1092	35.2	500
									3271.64	97.4393	3271.64	93.1259	3271.64	94.1735	3271.64	97.1333			35.22	16	35.22	1092	35.22	500
									3271.16	97.4472	3271.16	93.1251	3271.16	94.1697	3271.16	97.1278			35.24	17	35.24	1092	35.24	500
									3270.68	97.4555	3270.68	93.1252	3270.68	94.1669	3270.68	97.1225			35.26	17	35.26	1091	35.26	500
									3270.2	97.4638	3270.2	93.1264	3270.2	94.1651	3270.2	97.1175			35.28	16	35.28	1089	35.28	500
									3269.72	97.4718	3269.72	93.1285	3269.72	94.1646	3269.72	97.1133			35.3	14	35.3	1087	35.3	500
									3269.23	97.4796	3269.23	93.1313	3269.23	94.1653	3269.23	97.11			35.32	12	35.32	1084	35.32	500
									3268.75	97.4868	3268.75	93.1347	3268.75	94.167	3268.75	97.1077			35.34	11	35.34	1082	35.34	500
									3268.27	97.4933	3268.27	93.1383	3268.27	94.1694	3268.27	97.1065			35.36	11	35.36	1080	35.36	500
									3267.79	97.4989	3267.79	93.1419	3267.79	94.1723	3267.79	97.1066			35.38	12	35.38	1079	35.38	500
									3267.3	97.5036	3267.3	93.1458	3267.3	94.1756	3267.3	97.1079			35.4	14	35.4	1079	35.4	500
									3266.82	97.507	3266.82	93.1502	3266.82	94.1793	3266.82	97.1105			35.42	16	35.42	1078	35.42	500
									3266.34	97.5091	3266.34	93.1553	3266.34	94.1833	3266.34	97.1142			35.44	18	35.44	1077	35.44	500
									3265.86	97.5099	3265.86	93.1612	3265.86	94.1876	3265.86	97.1186			35.46	19	35.46	1075	35.46	500
									3265.38	97.5096	3265.38	93.1677	3265.38	94.1921	3265.38	97.1232			35.48	19	35.48	1073	35.48	500
									3264.89	97.5084	3264.89	93.1746	3264.89	94.1965	3264.89	97.1273			35.5	18	35.5	1071	35.5	500
									3264.41	97.5069	3264.41	93.1813	3264.41	94.2006	3264.41	97.1303			35.52	17	35.52	1069	35.52	500
									3263.93	97.5055	3263.93	93.1871	3263.93	94.204	3263.93	97.1318			35.54	16	35.54	1067	35.54	500
									3263.45	97.5044	3263.45	93.1917	3263.45	94.2065	3263.45	97.1314			35.56	16	35.56	1066	35.56	500
									3262.97	97.504	3262.97	93.195	3262.97	94.2077	3262.97	97.1292			35.58	17	35.58	1064	35.58	500
									3262.48	97.5041	3262.48	93.197	3262.48	94.2074	3262.48	97.1255			35.6	18	35.6	1063	35.6	500
									3262	97.5046	3262	93.1979	3262	94.2057	3262	97.1206			35.62	20	35.62	1061	35.62	500
									3261.52	97.5058	3261.52	93.1981	3261.52	94.2027	3261.52	97.1151			35.64	22	35.64	1059	35.64	500
									3261.04	97.5075	3261.04	93.1981	3261.04	94.199	3261.04	97.1092			35.66	24	35.66	1057	35.66	500
									3260.56	97.51	3260.56	93.1983	3260.56	94.1953	3260.56	97.1036			35.68	26	35.68	1056	35.68	500
									3260.07	97.5134	3260.07	93.1992	3260.07	94.1925	3260.07	97.0988			35.7	27	35.7	1055	35.7	500
									3259.59	97.5177	3259.59	93.201	3259.59	94.1913	3259.59	97.0953			35.72	28	35.72	1055	35.72	500
									3259.11	97.5225	3259.11	93.204	3259.11	94.1921	3259.11	97.0937			35.74	28	35.74	1056	35.74	500
									3258.63	97.5272	3258.63	93.2079	3258.63	94.1946	3258.63	97.0942			35.76	28	35.76	1057	35.76	500
									3258.14	97.5313	3258.14	93.2122	3258.14	94.1982	3258.14	97.0967			35.78	28	35.78	1058	35.78	500
									3257.66	97.5342	3257.66	93.2164	3257.66	94.2016	3257.66	97.1009			35.8	28	35.8	1058	35.8	500
									3257.18	97.536	3257.18	93.2198	3257.18	94.2041	3257.18	97.1061			35.82	29	35.82	1057	35.82	500
									3256.7	97.5369	3256.7	93.2219	3256.7	94.205	3256.7	97.1114			35.84	30	35.84	1056	35.84	500
									3256.22	97.5372	3256.22	93.2227	3256.22	94.2045	3256.22	97.1158			35.86	31	35.86	1054	35.86	500
									3255.74	97.5377	3255.74	93.223	3255.74	94.2036	3255.74	97.1188			35.88	31	35.88	1052	35.88	500
									3255.25	97.5387	3255.25	93.2236	3255.25	94.2031	3255.25	97.1201			35.9	31	35.9	1050	35.9	500
									3254.77	97.5402	3254.77	93.2258	3254.77	94.2043	3254.77	97.1199			35.92	30	35.92	1049	35.92	500
									3254.29	97.542	3254.29	93.2302	3254.29	94.2073	3254.29	97.1186			35.94	29	35.94	1049	35.94	500
									3253.81	97.544	3253.81	93.2368	3253.81	94.212	3253.81	97.117			35.96	27	35.96	1050	35.96	500
									3253.32	97.5459	3253.32	93.2454	3253.32	94.2175	3253.32	97.1155			35.98	26	35.98	1051	35.98	500
									3252.84	97.5479	3252.84	93.2549	3252.84	94.223	3252.84	97.1148			36	26	36	1052	36	500
									3252.36	97.5501	3252.36	93.2643	3252.36	94.2275	3252.36	97.1152			36.02	27	36.02	1052	36.02	500
									3251.88	97.5529	3251.88	93.2728	3251.88	94.2308	3251.88	97.1167			36.04	29	36.04	1051	36.04	500
									3251.4	97.5565	3251.4	93.28	3251.4	94.2331	3251.4	97.1194			36.06	31	36.06	1050	36.06	500
									3250.91	97.5609	3250.91	93.286	3250.91	94.2348	3250.91	97.1232			36.08	33	36.08	1049	36.08	500
									3250.43	97.5656	3250.43	93.2912	3250.43	94.2365	3250.43	97.1278			36.1	34	36.1	1049	36.1	500
									3249.95	97.57	3249.95	93.296	3249.95	94.2383	3249.95	97.1329			36.12	35	36.12	1049	36.12	500
									3249.47	97.5736	3249.47	93.3008	3249.47	94.24	3249.47	97.1382			36.14	35	36.14	1049	36.14	500
									3248.99	97.576	3248.99	93.3056	3248.99	94.2415	3248.99	97.1431			36.16	35	36.16	1050	36.16	500
									3248.5	97.577	3248.5	93.3104	3248.5	94.2423	3248.5	97.1472			36.18	35	36.18	1050	36.18	500
									3248.02	97.5768	3248.02	93.3148	3248.02	94.2425	3248.02	97.15			36.2	35	36.2	1049	36.2	500
									3247.54	97.5754	3247.54	93.3187	3247.54	94.2424	3247.54	97.1513			36.22	35	36.22	1047	36.22	500
									3247.06	97.5732	3247.06	93.3221	3247.06	94.2422	3247.06	97.1509			36.24	36	36.24	1045	36.24	500
									3246.57	97.5704	3246.57	93.325	3246.57	94.2425	3246.57	97.1491			36.26	37	36.26	1042	36.26	500
									3246.09	97.5672	3246.09	93.3275	3246.09	94.2431	3246.09	97.1462			36.28	39	36.28	1040	36.28	500
									3245.61	97.5642	3245.61	93.3297	3245.61	94.2441	3245.61	97.1426			36.3	41	36.3	1038	36.3	500
									3245.13	97.5619	3245.13	93.3316	3245.13	94.2448	3245.13	97.1389			36.32	42	36.32	1036	36.32	500
									3244.65	97.5609	3244.65	93.3335	3244.65	94.245	3244.65	97.1356			36.34	43	36.34	1034	36.34	500
									3244.16	97.5621	3244.16	93.3354	3244.16	94.2445	3244.16	97.1326			36.36	44	36.36	1032	36.36	500
									3243.68	97.5655	3243.68	93.3375	3243.68	94.2435	3243.68	97.1302			36.38	44	36.38	1029	36.38	500
									3243.2	97.5712	3243.2	93.3401	3243.2	94.2426	3243.2	97.1281			36.4	45	36.4	1027	36.4	500
									3242.72	97.5785	3242.72	93.3432	3242.72	94.2421	3242.72	97.1261			36.42	45	36.42	1024	36.42	500
									3242.24	97.5864	3242.24	93.3468	3242.24	94.2425	3242.24	97.1242			36.44	45	36.44	1022	36.44	500
									3241.75	97.594	3241.75	93.351	3241.75	94.2437	3241.75	97.1222			36.46	44	36.46	1021	36.46	500
									3241.27	97.6007	3241.27	93.3555	3241.27	94.2455	3241.27	97.1204			36.48	44	36.48	1020	36.48	500
									3240.79	97.6061	3240.79	93.3604	3240.79	94.2479	3240.79	97.119			36.5	43	36.5	1022	36.5	500
									3240.31	97.6102	3240.31	93.3655	3240.31	94.2505	3240.31	97.1182			36.52	43	36.52	1024	36.52	500
									3239.82	97.6134	3239.82	93.3709	3239.82	94.2535	3239.82	97.118			36.54	44	36.54	1027	36.54	500
									3239.34	97.616	3239.34	93.3765	3239.34	94.2568	3239.34	97.1185			36.56	46	36.56	1031	36.56	500
									3238.86	97.6183	3238.86	93.3822	3238.86	94.2606	3238.86	97.1195			36.58	49	36.58	1034	36.58	500
									3238.38	97.6202	3238.38	93.3876	3238.38	94.2645	3238.38	97.1208			36.6	52	36.6	1037	36.6	500
									3237.9	97.6217	3237.9	93.3922	3237.9	94.2682	3237.9	97.1222			36.62	56	36.62	1037	36.62	500
									3237.41	97.6226	3237.41	93.3956	3237.41	94.2708	3237.41	97.1234			36.64	59	36.64	1037	36.64	500
									3236.93	97.6227	3236.93	93.3979	3236.93	94.2721	3236.93	97.1242			36.66	62	36.66	1035	36.66	500
									3236.45	97.6223	3236.45	93.3992	3236.45	94.2718	3236.45	97.1246			36.68	65	36.68	1031	36.68	500
									3235.97	97.6218	3235.97	93.4003	3235.97	94.2704	3235.97	97.1243			36.7	67	36.7	1028	36.7	500
									3235.49	97.6215	3235.49	93.4018	3235.49	94.2687	3235.49	97.1233			36.72	68	36.72	1024	36.72	500
									3235	97.622	3235	93.4045	3235	94.2674	3235	97.1215			36.74	68	36.74	1022	36.74	500
									3234.52	97.6234	3234.52	93.4084	3234.52	94.2674	3234.52	97.1188			36.76	68	36.76	1020	36.76	500
									3234.04	97.6258	3234.04	93.4132	3234.04	94.2689	3234.04	97.1155			36.78	68	36.78	1020	36.78	500
									3233.56	97.6292	3233.56	93.4181	3233.56	94.2716	3233.56	97.1121			36.8	69	36.8	1020	36.8	500
									3233.07	97.6332	3233.07	93.4224	3233.07	94.275	3233.07	97.1091			36.82	71	36.82	1021	36.82	500
									3232.59	97.6375	3232.59	93.4254	3232.59	94.2785	3232.59	97.1072			36.84	73	36.84	1021	36.84	500
									3232.11	97.6419	3232.11	93.4273	3232.11	94.2819	3232.11	97.1067			36.86	76	36.86	1021	36.86	500
									3231.63	97.6463	3231.63	93.4285	3231.63	94.285	3231.63	97.1081			36.88	78	36.88	1021	36.88	500
									3231.15	97.6503	3231.15	93.4298	3231.15	94.2882	3231.15	97.1111			36.9	79	36.9	1020	36.9	500
									3230.66	97.6542	3230.66	93.432	3230.66	94.2917	3230.66	97.1156			36.92	80	36.92	1020	36.92	500
									3230.18	97.6578	3230.18	93.4355	3230.18	94.2956	3230.18	97.1209			36.94	80	36.94	1019	36.94	500
									3229.7	97.6612	3229.7	93.4403	3229.7	94.2997	3229.7	97.1263			36.96	80	36.96	1019	36.96	500
									3229.22	97.6644	3229.22	93.4461	3229.22	94.3036	3229.22	97.1312			36.98	81	36.98	1020	36.98	500
									3228.74	97.6674	3228.74	93.452	3228.74	94.3068	3228.74	97.135			37	82	37	1020	37	500
									3228.25	97.67	3228.25	93.4578	3228.25	94.3091	3228.25	97.137			37.02	84	37.02	1019	37.02	500
									3227.77	97.6718	3227.77	93.4629	3227.77	94.3103	3227.77	97.1368			37.04	87	37.04	1017	37.04	500
									3227.29	97.6728	3227.29	93.4674	3227.29	94.3105	3227.29	97.1339			37.06	91	37.06	1015	37.06	500
									3226.81	97.6728	3226.81	93.4715	3226.81	94.31	3226.81	97.1286			37.08	95	37.08	1012	37.08	500
									3226.32	97.6717	3226.32	93.4755	3226.32	94.309	3226.32	97.1212			37.1	98	37.1	1010	37.1	500
									3225.84	97.6699	3225.84	93.4796	3225.84	94.3079	3225.84	97.1126			37.12	101	37.12	1009	37.12	500
									3225.36	97.6677	3225.36	93.4838	3225.36	94.3068	3225.36	97.1042			37.14	103	37.14	1008	37.14	500
									3224.88	97.6655	3224.88	93.4878	3224.88	94.3059	3224.88	97.0973			37.16	104	37.16	1009	37.16	500
									3224.4	97.6638	3224.4	93.4915	3224.4	94.3053	3224.4	97.0931			37.18	104	37.18	1010	37.18	500
									3223.91	97.663	3223.91	93.4946	3223.91	94.3052	3223.91	97.0921			37.2	104	37.2	1012	37.2	500
									3223.43	97.6631	3223.43	93.4971	3223.43	94.3057	3223.43	97.0941			37.22	103	37.22	1014	37.22	500
									3222.95	97.664	3222.95	93.4988	3222.95	94.307	3222.95	97.0983			37.24	104	37.24	1016	37.24	500
									3222.47	97.6655	3222.47	93.4999	3222.47	94.309	3222.47	97.1034			37.26	105	37.26	1017	37.26	500
									3221.99	97.6673	3221.99	93.5006	3221.99	94.3115	3221.99	97.1082			37.28	107	37.28	1017	37.28	500
									3221.5	97.669	3221.5	93.5013	3221.5	94.3144	3221.5	97.1121			37.3	109	37.3	1017	37.3	500
									3221.02	97.6705	3221.02	93.5021	3221.02	94.3178	3221.02	97.1146			37.32	111	37.32	1017	37.32	500
									3220.54	97.6713	3220.54	93.5037	3220.54	94.3217	3220.54	97.116			37.34	114	37.34	1017	37.34	500
									3220.06	97.6715	3220.06	93.5063	3220.06	94.3265	3220.06	97.1169			37.36	116	37.36	1018	37.36	500
									3219.58	97.6713	3219.58	93.51	3219.58	94.3321	3219.58	97.1175			37.38	118	37.38	1018	37.38	500
									3219.09	97.6711	3219.09	93.5144	3219.09	94.3386	3219.09	97.1179			37.4	119	37.4	1018	37.4	500
									3218.61	97.6714	3218.61	93.5194	3218.61	94.3454	3218.61	97.1177			37.42	119	37.42	1017	37.42	500
									3218.13	97.6725	3218.13	93.5239	3218.13	94.3519	3218.13	97.1166			37.44	119	37.44	1015	37.44	500
									3217.65	97.675	3217.65	93.5277	3217.65	94.357	3217.65	97.1139			37.46	118	37.46	1013	37.46	500
									3217.16	97.6786	3217.16	93.5303	3217.16	94.3601	3217.16	97.11			37.48	118	37.48	1011	37.48	500
									3216.68	97.683	3216.68	93.5319	3216.68	94.3611	3216.68	97.1052			37.5	118	37.5	1009	37.5	500
									3216.2	97.6872	3216.2	93.5328	3216.2	94.3602	3216.2	97.1004			37.52	119	37.52	1008	37.52	500
									3215.72	97.6904	3215.72	93.534	3215.72	94.3582	3215.72	97.0967			37.54	121	37.54	1008	37.54	500
									3215.24	97.6919	3215.24	93.5358	3215.24	94.3558	3215.24	97.0947			37.56	123	37.56	1009	37.56	500
									3214.76	97.6912	3214.76	93.5387	3214.76	94.3542	3214.76	97.095			37.58	124	37.58	1010	37.58	500
									3214.27	97.6886	3214.27	93.5426	3214.27	94.3538	3214.27	97.0973			37.6	124	37.6	1012	37.6	500
									3213.79	97.6852	3213.79	93.5475	3213.79	94.355	3213.79	97.1012			37.62	124	37.62	1015	37.62	500
									3213.31	97.6821	3213.31	93.5527	3213.31	94.3577	3213.31	97.106			37.64	123	37.64	1017	37.64	500
									3212.83	97.6807	3212.83	93.558	3212.83	94.3618	3212.83	97.1111			37.66	121	37.66	1018	37.66	500
									3212.34	97.6816	3212.34	93.5632	3212.34	94.3668	3212.34	97.1161			37.68	119	37.68	1019	37.68	500
									3211.86	97.6852	3211.86	93.5683	3211.86	94.3724	3211.86	97.1204			37.7	118	37.7	1019	37.7	500
									3211.38	97.6912	3211.38	93.5731	3211.38	94.3783	3211.38	97.1237			37.72	118	37.72	1018	37.72	500
									3210.9	97.6984	3210.9	93.5778	3210.9	94.3841	3210.9	97.1257			37.74	119	37.74	1016	37.74	500
									3210.42	97.7061	3210.42	93.5821	3210.42	94.3896	3210.42	97.1259			37.76	121	37.76	1014	37.76	500
									3209.93	97.7134	3209.93	93.5859	3209.93	94.3945	3209.93	97.1242			37.78	124	37.78	1013	37.78	500
									3209.45	97.7196	3209.45	93.5892	3209.45	94.3988	3209.45	97.1208			37.8	126	37.8	1012	37.8	500
									3208.97	97.7246	3208.97	93.5918	3208.97	94.4022	3208.97	97.1159			37.82	126	37.82	1012	37.82	500
									3208.49	97.7285	3208.49	93.5942	3208.49	94.4049	3208.49	97.1106			37.84	126	37.84	1012	37.84	500
									3208.01	97.7316	3208.01	93.5967	3208.01	94.407	3208.01	97.1057			37.86	123	37.86	1012	37.86	500
									3207.52	97.7343	3207.52	93.5994	3207.52	94.4084	3207.52	97.1018			37.88	120	37.88	1012	37.88	500
									3207.04	97.7365	3207.04	93.6023	3207.04	94.4093	3207.04	97.0992			37.9	116	37.9	1012	37.9	500
									3206.56	97.7382	3206.56	93.6051	3206.56	94.4096	3206.56	97.0977			37.92	112	37.92	1012	37.92	500
									3206.08	97.7391	3206.08	93.6072	3206.08	94.4094	3206.08	97.0968			37.94	109	37.94	1012	37.94	500
									3205.59	97.7388	3205.59	93.6081	3205.59	94.409	3205.59	97.0959			37.96	106	37.96	1012	37.96	500
									3205.11	97.737	3205.11	93.608	3205.11	94.409	3205.11	97.0945			37.98	104	37.98	1011	37.98	500
									3204.63	97.7338	3204.63	93.6071	3204.63	94.4099	3204.63	97.0928			38	103	38	1010	38	500
									3204.15	97.7292	3204.15	93.6064	3204.15	94.4123	3204.15	97.0912			38.02	103	38.02	1009	38.02	500
									3203.67	97.7239	3203.67	93.6067	3203.67	94.4167	3203.67	97.0904			38.04	102	38.04	1008	38.04	500
									3203.18	97.7186	3203.18	93.6085	3203.18	94.423	3203.18	97.0911			38.06	100	38.06	1007	38.06	500
									3202.7	97.7141	3202.7	93.6121	3202.7	94.4305	3202.7	97.0937			38.08	98	38.08	1006	38.08	500
									3202.22	97.7113	3202.22	93.6167	3202.22	94.4383	3202.22	97.0979			38.1	95	38.1	1006	38.1	500
									3201.74	97.7104	3201.74	93.6215	3201.74	94.4454	3201.74	97.103			38.12	91	38.12	1007	38.12	500
									3201.26	97.7117	3201.26	93.6252	3201.26	94.4509	3201.26	97.108			38.14	87	38.14	1009	38.14	500
									3200.77	97.7147	3200.77	93.6272	3200.77	94.4543	3200.77	97.1118			38.16	84	38.16	1011	38.16	500
									3200.29	97.7188	3200.29	93.6274	3200.29	94.4557	3200.29	97.1138			38.18	81	38.18	1013	38.18	500
									3199.81	97.7232	3199.81	93.6261	3199.81	94.4556	3199.81	97.1136			38.2	79	38.2	1014	38.2	500
									3199.33	97.7273	3199.33	93.6244	3199.33	94.4548	3199.33	97.1115			38.22	78	38.22	1014	38.22	500
									3198.84	97.7306	3198.84	93.6233	3198.84	94.4539	3198.84	97.1084			38.24	78	38.24	1013	38.24	500
									3198.36	97.7328	3198.36	93.6235	3198.36	94.4538	3198.36	97.1051			38.26	78	38.26	1012	38.26	500
									3197.88	97.7341	3197.88	93.6257	3197.88	94.4547	3197.88	97.1026			38.28	78	38.28	1011	38.28	500
									3197.4	97.7349	3197.4	93.6297	3197.4	94.457	3197.4	97.1014			38.3	78	38.3	1011	38.3	500
									3196.92	97.7353	3196.92	93.6353	3196.92	94.4605	3196.92	97.1019			38.32	77	38.32	1011	38.32	500
									3196.43	97.7357	3196.43	93.642	3196.43	94.4653	3196.43	97.1039			38.34	75	38.34	1012	38.34	500
									3195.95	97.7364	3195.95	93.6492	3195.95	94.4709	3195.95	97.1068			38.36	72	38.36	1013	38.36	500
									3195.47	97.7375	3195.47	93.6566	3195.47	94.4769	3195.47	97.1097			38.38	68	38.38	1014	38.38	500
									3194.99	97.739	3194.99	93.6635	3194.99	94.4828	3194.99	97.1118			38.4	65	38.4	1015	38.4	500
									3194.51	97.7409	3194.51	93.6697	3194.51	94.4879	3194.51	97.1124			38.42	62	38.42	1015	38.42	500
									3194.02	97.7433	3194.02	93.6747	3194.02	94.4917	3194.02	97.1112			38.44	60	38.44	1015	38.44	500
									3193.54	97.7462	3193.54	93.6785	3193.54	94.4943	3193.54	97.1082			38.46	59	38.46	1014	38.46	500
									3193.06	97.7494	3193.06	93.6812	3193.06	94.4957	3193.06	97.1042			38.48	59	38.48	1012	38.48	500
									3192.58	97.7531	3192.58	93.6833	3192.58	94.4966	3192.58	97.0999			38.5	60	38.5	1011	38.5	500
									3192.09	97.757	3192.09	93.6854	3192.09	94.498	3192.09	97.0964			38.52	61	38.52	1009	38.52	500
									3191.61	97.7612	3191.61	93.6883	3191.61	94.5007	3191.61	97.0945			38.54	62	38.54	1008	38.54	500
									3191.13	97.7653	3191.13	93.6928	3191.13	94.5056	3191.13	97.0949			38.56	62	38.56	1008	38.56	500
									3190.65	97.7694	3190.65	93.699	3190.65	94.5127	3190.65	97.0976			38.58	61	38.58	1009	38.58	500
									3190.17	97.7729	3190.17	93.7067	3190.17	94.5218	3190.17	97.1022			38.6	59	38.6	1010	38.6	500
									3189.68	97.7756	3189.68	93.7151	3189.68	94.5319	3189.68	97.1078			38.62	56	38.62	1012	38.62	500
									3189.2	97.7773	3189.2	93.7231	3189.2	94.5418	3189.2	97.1135			38.64	52	38.64	1015	38.64	500
									3188.72	97.7778	3188.72	93.7297	3188.72	94.5506	3188.72	97.118			38.66	49	38.66	1017	38.66	500
									3188.24	97.7773	3188.24	93.7342	3188.24	94.5572	3188.24	97.1206			38.68	46	38.68	1018	38.68	500
									3187.76	97.7759	3187.76	93.7362	3187.76	94.5615	3187.76	97.1208			38.7	43	38.7	1019	38.7	500
									3187.27	97.7741	3187.27	93.7362	3187.27	94.5637	3187.27	97.1186			38.72	41	38.72	1018	38.72	500
									3186.79	97.7722	3186.79	93.7351	3186.79	94.5643	3186.79	97.1149			38.74	40	38.74	1016	38.74	500
									3186.31	97.7707	3186.31	93.734	3186.31	94.5645	3186.31	97.1107			38.76	40	38.76	1014	38.76	500
									3185.83	97.77	3185.83	93.7339	3185.83	94.5652	3185.83	97.1075			38.78	41	38.78	1011	38.78	500
									3185.35	97.7704	3185.35	93.7357	3185.35	94.5671	3185.35	97.1066			38.8	42	38.8	1008	38.8	500
									3184.86	97.7724	3184.86	93.7396	3184.86	94.5708	3184.86	97.1089			38.82	43	38.82	1006	38.82	500
									3184.38	97.776	3184.38	93.7456	3184.38	94.5761	3184.38	97.1148			38.84	43	38.84	1004	38.84	500
									3183.9	97.7814	3183.9	93.7532	3183.9	94.5829	3183.9	97.1235			38.86	43	38.86	1003	38.86	500
									3183.42	97.7884	3183.42	93.7615	3183.42	94.5905	3183.42	97.1338			38.88	42	38.88	1003	38.88	500
									3182.93	97.7966	3182.93	93.7696	3182.93	94.598	3182.93	97.1438			38.9	41	38.9	1003	38.9	500
									3182.45	97.8053	3182.45	93.7768	3182.45	94.6047	3182.45	97.1516			38.92	39	38.92	1003	38.92	500
									3181.97	97.8135	3181.97	93.7823	3181.97	94.61	3181.97	97.1558			38.94	36	38.94	1003	38.94	500
									3181.49	97.8202	3181.49	93.7859	3181.49	94.6134	3181.49	97.1556			38.96	33	38.96	1003	38.96	500
									3181.01	97.8247	3181.01	93.7878	3181.01	94.6149	3181.01	97.1515			38.98	31	38.98	1003	38.98	500
									3180.52	97.8268	3180.52	93.7881	3180.52	94.615	3180.52	97.1445			39	29	39	1002	39	500
									3180.04	97.8265	3180.04	93.7877	3180.04	94.6143	3180.04	97.1364			39.02	28	39.02	1002	39.02	500
									3179.56	97.8248	3179.56	93.7872	3179.56	94.6137	3179.56	97.1289			39.04	28	39.04	1002	39.04	500
									3179.08	97.8224	3179.08	93.7872	3179.08	94.6143	3179.08	97.1232			39.06	28	39.06	1002	39.06	500
									3178.6	97.8204	3178.6	93.7882	3178.6	94.6168	3178.6	97.1201			39.08	29	39.08	1003	39.08	500
									3178.11	97.8195	3178.11	93.7902	3178.11	94.6216	3178.11	97.1196			39.1	28	39.1	1005	39.1	500
									3177.63	97.8201	3177.63	93.793	3177.63	94.6284	3177.63	97.1212			39.12	28	39.12	1007	39.12	500
									3177.15	97.8223	3177.15	93.7963	3177.15	94.6366	3177.15	97.1239			39.14	26	39.14	1010	39.14	500
									3176.67	97.8258	3176.67	93.7998	3176.67	94.6453	3176.67	97.127			39.16	24	39.16	1012	39.16	500
									3176.18	97.8301	3176.18	93.8033	3176.18	94.6537	3176.18	97.1301			39.18	21	39.18	1014	39.18	500
									3175.7	97.8347	3175.7	93.8069	3175.7	94.661	3175.7	97.133			39.2	19	39.2	1015	39.2	500
									3175.22	97.8395	3175.22	93.8109	3175.22	94.6672	3175.22	97.1357			39.22	18	39.22	1015	39.22	500
									3174.74	97.844	3174.74	93.8155	3174.74	94.6724	3174.74	97.1382			39.24	17	39.24	1014	39.24	500
									3174.26	97.848	3174.26	93.8209	3174.26	94.6773	3174.26	97.1407			39.26	18	39.26	1013	39.26	500
									3173.78	97.8515	3173.78	93.8272	3173.78	94.6821	3173.78	97.143			39.28	20	39.28	1013	39.28	500
									3173.29	97.8546	3173.29	93.8339	3173.29	94.687	3173.29	97.1447			39.3	23	39.3	1013	39.3	500
									3172.81	97.8578	3172.81	93.8403	3172.81	94.6921	3172.81	97.1457			39.32	27	39.32	1014	39.32	500
									3172.33	97.8616	3172.33	93.8458	3172.33	94.697	3172.33	97.1455			39.34	30	39.34	1015	39.34	500
									3171.85	97.8666	3171.85	93.8499	3171.85	94.7011	3171.85	97.1442			39.36	32	39.36	1017	39.36	500
									3171.36	97.8731	3171.36	93.8525	3171.36	94.7042	3171.36	97.142			39.38	32	39.38	1018	39.38	500
									3170.88	97.8811	3170.88	93.8538	3170.88	94.7066	3170.88	97.139			39.4	31	39.4	1019	39.4	500
									3170.4	97.89	3170.4	93.8546	3170.4	94.7084	3170.4	97.1358			39.42	28	39.42	1019	39.42	500
									3169.92	97.8988	3169.92	93.8554	3169.92	94.7104	3169.92	97.1327			39.44	24	39.44	1018	39.44	500
									3169.44	97.9067	3169.44	93.8569	3169.44	94.7131	3169.44	97.1302			39.46	19	39.46	1016	39.46	500
									3168.95	97.9127	3168.95	93.8594	3168.95	94.7168	3168.95	97.1284			39.48	15	39.48	1014	39.48	500
									3168.47	97.9168	3168.47	93.8628	3168.47	94.7216	3168.47	97.1275			39.5	12	39.5	1012	39.5	500
									3167.99	97.9191	3167.99	93.8669	3167.99	94.7271	3167.99	97.1273			39.52	10	39.52	1010	39.52	500
									3167.51	97.9205	3167.51	93.8709	3167.51	94.733	3167.51	97.1275			39.54	10	39.54	1009	39.54	500
									3167.03	97.9218	3167.03	93.8744	3167.03	94.7388	3167.03	97.1274			39.56	11	39.56	1009	39.56	500
									3166.54	97.9234	3166.54	93.877	3166.54	94.7442	3166.54	97.1267			39.58	13	39.58	1009	39.58	500
									3166.06	97.9257	3166.06	93.8786	3166.06	94.749	3166.06	97.1247			39.6	15	39.6	1009	39.6	500
									3165.58	97.9286	3165.58	93.8791	3165.58	94.7529	3165.58	97.1214			39.62	16	39.62	1009	39.62	500
									3165.1	97.9315	3165.1	93.8791	3165.1	94.7561	3165.1	97.1168			39.64	16	39.64	1008	39.64	500
									3164.61	97.9342	3164.61	93.8789	3164.61	94.7588	3164.61	97.1114			39.66	15	39.66	1007	39.66	500
									3164.13	97.9367	3164.13	93.8791	3164.13	94.7611	3164.13	97.1059			39.68	14	39.68	1006	39.68	500
									3163.65	97.939	3163.65	93.8803	3163.65	94.7636	3163.65	97.1012			39.7	12	39.7	1004	39.7	500
									3163.17	97.9415	3163.17	93.8828	3163.17	94.767	3163.17	97.0981			39.72	11	39.72	1003	39.72	500
									3162.69	97.9445	3162.69	93.8869	3162.69	94.7717	3162.69	97.097			39.74	10	39.74	1003	39.74	500
									3162.2	97.9484	3162.2	93.8927	3162.2	94.7783	3162.2	97.098			39.76	10	39.76	1003	39.76	500
									3161.72	97.9534	3161.72	93.8996	3161.72	94.7868	3161.72	97.1008			39.78	11	39.78	1005	39.78	500
									3161.24	97.9593	3161.24	93.9073	3161.24	94.7968	3161.24	97.1052			39.8	12	39.8	1008	39.8	500
									3160.76	97.9663	3160.76	93.9152	3160.76	94.8076	3160.76	97.1106			39.82	13	39.82	1012	39.82	500
									3160.28	97.9742	3160.28	93.9226	3160.28	94.8182	3160.28	97.1168			39.84	13	39.84	1016	39.84	500
									3159.79	97.9828	3159.79	93.9291	3159.79	94.8279	3159.79	97.1236			39.86	12	39.86	1019	39.86	500
									3159.31	97.9915	3159.31	93.9348	3159.31	94.8361	3159.31	97.1309			39.88	11	39.88	1021	39.88	500
									3158.83	97.9996	3158.83	93.9396	3158.83	94.8428	3158.83	97.1385			39.9	9	39.9	1021	39.9	500
									3158.35	98.0061	3158.35	93.9439	3158.35	94.8481	3158.35	97.146			39.92	8	39.92	1021	39.92	500
									3157.86	98.0101	3157.86	93.948	3157.86	94.8526	3157.86	97.1527			39.94	6	39.94	1019	39.94	500
									3157.38	98.011	3157.38	93.9519	3157.38	94.8565	3157.38	97.1578			39.96	6	39.96	1017	39.96	500
									3156.9	98.0092	3156.9	93.9557	3156.9	94.8601	3156.9	97.1604			39.98	6	39.98	1014	39.98	500
									3156.42	98.0051	3156.42	93.9592	3156.42	94.8633	3156.42	97.1602			40	6	40	1012	40	500
									3155.94	98.0001	3155.94	93.962	3155.94	94.8661	3155.94	97.1572			40.02	7	40.02	1011	40.02	500
									3155.45	97.9954	3155.45	93.9641	3155.45	94.8683	3155.45	97.1518			40.04	8	40.04	1010	40.04	500
									3154.97	97.992	3154.97	93.9652	3154.97	94.8701	3154.97	97.1451			40.06	8	40.06	1010	40.06	500
									3154.49	97.9903	3154.49	93.9657	3154.49	94.8716	3154.49	97.1382			40.08	8	40.08	1011	40.08	500
									3154.01	97.9901	3154.01	93.9657	3154.01	94.8732	3154.01	97.1323			40.1	7	40.1	1012	40.1	500
									3153.53	97.9909	3153.53	93.9654	3153.53	94.8751	3153.53	97.1279			40.12	6	40.12	1013	40.12	500
									3153.04	97.9923	3153.04	93.9651	3153.04	94.8774	3153.04	97.1257			40.14	5	40.14	1013	40.14	500
									3152.56	97.9939	3152.56	93.9651	3152.56	94.8802	3152.56	97.1257			40.16	4	40.16	1013	40.16	500
									3152.08	97.9956	3152.08	93.9654	3152.08	94.8835	3152.08	97.1278			40.18	3	40.18	1012	40.18	500
									3151.6	97.998	3151.6	93.9662	3151.6	94.8875	3151.6	97.1315			40.2	3	40.2	1010	40.2	500
									3151.11	98.0013	3151.11	93.9677	3151.11	94.8922	3151.11	97.1366			40.22	3	40.22	1008	40.22	500
									3150.63	98.0057	3150.63	93.9701	3150.63	94.8981	3150.63	97.1428			40.24	3	40.24	1007	40.24	500
									3150.15	98.011	3150.15	93.9734	3150.15	94.9052	3150.15	97.1495			40.26	3	40.26	1006	40.26	500
									3149.67	98.0171	3149.67	93.9776	3149.67	94.9136	3149.67	97.1564			40.28	3	40.28	1007	40.28	500
									3149.19	98.0235	3149.19	93.9822	3149.19	94.9228	3149.19	97.1629			40.3	3	40.3	1008	40.3	500
									3148.7	98.0299	3148.7	93.9868	3148.7	94.9322	3148.7	97.1685			40.32	2	40.32	1010	40.32	500
									3148.22	98.0362	3148.22	93.9909	3148.22	94.9409	3148.22	97.1725			40.34	1	40.34	1013	40.34	500
									3147.74	98.0423	3147.74	93.994	3147.74	94.9482	3147.74	97.1746			40.36	1	40.36	1016	40.36	500
									3147.26	98.0483	3147.26	93.9959	3147.26	94.9537	3147.26	97.1743			40.38	0	40.38	1018	40.38	500
									3146.78	98.0541	3146.78	93.9971	3146.78	94.9575	3146.78	97.1719			40.4	0	40.4	1020	40.4	500
									3146.29	98.0598	3146.29	93.9977	3146.29	94.96	3146.29	97.1675			40.42	0	40.42	1021	40.42	500
									3145.81	98.0654	3145.81	93.9988	3145.81	94.9618	3145.81	97.1618			40.44	0	40.44	1020	40.44	500
									3145.33	98.0712	3145.33	94.0007	3145.33	94.9637	3145.33	97.1554			40.46	0	40.46	1019	40.46	500
									3144.85	98.0773	3144.85	94.0039	3144.85	94.9661	3144.85	97.1492			40.48	0	40.48	1017	40.48	500
									3144.37	98.0841	3144.37	94.0085	3144.37	94.9691	3144.37	97.1436			40.5	0	40.5	1014	40.5	500
									3143.88	98.0917	3143.88	94.014	3143.88	94.9724	3143.88	97.1392			40.52	0	40.52	1011	40.52	500
									3143.4	98.0999	3143.4	94.02	3143.4	94.9756	3143.4	97.136			40.54	0	40.54	1009	40.54	500
									3142.92	98.1079	3142.92	94.0257	3142.92	94.9783	3142.92	97.134			40.56	0	40.56	1008	40.56	500
									3142.44	98.1149	3142.44	94.0304	3142.44	94.9804	3142.44	97.1329			40.58	0	40.58	1008	40.58	500
									3141.95	98.1199	3141.95	94.0339	3141.95	94.9817	3141.95	97.1325			40.6	0	40.6	1010	40.6	500
									3141.47	98.1223	3141.47	94.0362	3141.47	94.9826	3141.47	97.1327			40.62	0	40.62	1013	40.62	500
									3140.99	98.1222	3140.99	94.0374	3140.99	94.9835	3140.99	97.1335			40.64	0	40.64	1017	40.64	500
									3140.51	98.1204	3140.51	94.0382	3140.51	94.9848	3140.51	97.1348			40.66	0	40.66	1022	40.66	500
									3140.03	98.1175	3140.03	94.039	3140.03	94.987	3140.03	97.1366			40.68	0	40.68	1026	40.68	500
									3139.54	98.1146	3139.54	94.0402	3139.54	94.9903	3139.54	97.1389			40.7	0	40.7	1029	40.7	500
									3139.06	98.112	3139.06	94.0421	3139.06	94.9949	3139.06	97.1411			40.72	0	40.72	1030	40.72	500
									3138.58	98.1098	3138.58	94.0446	3138.58	95.0007	3138.58	97.1431			40.74	1	40.74	1030	40.74	500
									3138.1	98.108	3138.1	94.0476	3138.1	95.0077	3138.1	97.1444			40.76	2	40.76	1028	40.76	500
									3137.62	98.1064	3137.62	94.0509	3137.62	95.0157	3137.62	97.1449			40.78	3	40.78	1025	40.78	500
									3137.13	98.1054	3137.13	94.0544	3137.13	95.0247	3137.13	97.1449			40.8	3	40.8	1021	40.8	500
									3136.65	98.1055	3136.65	94.0579	3136.65	95.0345	3136.65	97.1449			40.82	3	40.82	1017	40.82	500
									3136.17	98.1075	3136.17	94.0617	3136.17	95.0452	3136.17	97.1456			40.84	2	40.84	1014	40.84	500
									3135.69	98.1119	3135.69	94.066	3135.69	95.0567	3135.69	97.1476			40.86	1	40.86	1011	40.86	500
									3135.21	98.119	3135.21	94.0709	3135.21	95.0686	3135.21	97.1511			40.88	0	40.88	1009	40.88	500
									3134.72	98.1277	3134.72	94.0767	3134.72	95.0807	3134.72	97.1558			40.9	0	40.9	1007	40.9	500
									3134.24	98.137	3134.24	94.0832	3134.24	95.0922	3134.24	97.161			40.92	0	40.92	1006	40.92	500
									3133.76	98.1453	3133.76	94.0901	3133.76	95.1023	3133.76	97.1658			40.94	0	40.94	1006	40.94	500
									3133.28	98.1516	3133.28	94.0969	3133.28	95.1105	3133.28	97.1692			40.96	0	40.96	1007	40.96	500
									3132.8	98.1555	3132.8	94.1031	3132.8	95.1163	3132.8	97.1705			40.98	1	40.98	1008	40.98	500
									3132.31	98.1572	3132.31	94.1082	3132.31	95.1199	3132.31	97.1696			41	1	41	1009	41	500
									3131.83	98.1577	3131.83	94.1117	3131.83	95.1215	3131.83	97.1668			41.02	2	41.02	1010	41.02	500
									3131.35	98.1578	3131.35	94.1134	3131.35	95.1221	3131.35	97.1628			41.04	3	41.04	1011	41.04	500
									3130.87	98.1582	3130.87	94.1133	3130.87	95.1223	3130.87	97.1584			41.06	4	41.06	1012	41.06	500
									3130.38	98.1593	3130.38	94.1118	3130.38	95.1229	3130.38	97.1544			41.08	5	41.08	1014	41.08	500
									3129.9	98.161	3129.9	94.1093	3129.9	95.1244	3129.9	97.1515			41.1	6	41.1	1016	41.1	500
									3129.42	98.1629	3129.42	94.1065	3129.42	95.127	3129.42	97.1499			41.12	7	41.12	1018	41.12	500
									3128.94	98.165	3128.94	94.1043	3128.94	95.1308	3128.94	97.1499			41.14	8	41.14	1020	41.14	500
									3128.46	98.1673	3128.46	94.1036	3128.46	95.1356	3128.46	97.1513			41.16	9	41.16	1022	41.16	500
									3127.97	98.1698	3127.97	94.1048	3127.97	95.1415	3127.97	97.1539			41.18	9	41.18	1023	41.18	500
									3127.49	98.1727	3127.49	94.1084	3127.49	95.1485	3127.49	97.1573			41.2	8	41.2	1023	41.2	500
									3127.01	98.1758	3127.01	94.1142	3127.01	95.1563	3127.01	97.1612			41.22	7	41.22	1022	41.22	500
									3126.53	98.1791	3126.53	94.1214	3126.53	95.1646	3126.53	97.165			41.24	5	41.24	1020	41.24	500
									3126.05	98.1821	3126.05	94.1291	3126.05	95.1731	3126.05	97.1682			41.26	3	41.26	1017	41.26	500
									3125.56	98.1848	3125.56	94.1365	3125.56	95.181	3125.56	97.1703			41.28	1	41.28	1014	41.28	500
									3125.08	98.187	3125.08	94.1426	3125.08	95.1875	3125.08	97.1713			41.3	0	41.3	1012	41.3	500
									3124.6	98.1892	3124.6	94.147	3124.6	95.1923	3124.6	97.1713			41.32	0	41.32	1011	41.32	500
									3124.12	98.1915	3124.12	94.1499	3124.12	95.1953	3124.12	97.1706			41.34	0	41.34	1011	41.34	500
									3123.64	98.1942	3123.64	94.1517	3123.64	95.1968	3123.64	97.1697			41.36	0	41.36	1013	41.36	500
									3123.15	98.1971	3123.15	94.153	3123.15	95.1977	3123.15	97.1694			41.38	0	41.38	1015	41.38	500
									3122.67	98.1999	3122.67	94.1546	3122.67	95.1987	3122.67	97.17			41.4	1	41.4	1018	41.4	500
									3122.19	98.2022	3122.19	94.1571	3122.19	95.2009	3122.19	97.1716			41.42	2	41.42	1021	41.42	500
									3121.71	98.2035	3121.71	94.1607	3121.71	95.2045	3121.71	97.1741			41.44	4	41.44	1023	41.44	500
									3121.22	98.204	3121.22	94.1653	3121.22	95.2098	3121.22	97.1772			41.46	6	41.46	1024	41.46	500
									3120.74	98.204	3120.74	94.1708	3120.74	95.2165	3120.74	97.1806			41.48	8	41.48	1024	41.48	500
									3120.26	98.2042	3120.26	94.1767	3120.26	95.2239	3120.26	97.1838			41.5	9	41.5	1023	41.5	500
									3119.78	98.2053	3119.78	94.1825	3119.78	95.2315	3119.78	97.1865			41.52	9	41.52	1020	41.52	500
									3119.3	98.2076	3119.3	94.1879	3119.3	95.2389	3119.3	97.1888			41.54	8	41.54	1017	41.54	500
									3118.81	98.2111	3118.81	94.1925	3118.81	95.2459	3118.81	97.1907			41.56	6	41.56	1014	41.56	500
									3118.33	98.215	3118.33	94.1958	3118.33	95.2524	3118.33	97.1922			41.58	4	41.58	1012	41.58	500
									3117.85	98.2188	3117.85	94.1979	3117.85	95.2586	3117.85	97.1934			41.6	2	41.6	1010	41.6	500
									3117.37	98.2218	3117.37	94.1987	3117.37	95.2646	3117.37	97.1943			41.62	1	41.62	1010	41.62	500
									3116.89	98.2237	3116.89	94.1984	3116.89	95.2704	3116.89	97.1949			41.64	1	41.64	1010	41.64	500
									3116.4	98.2243	3116.4	94.1975	3116.4	95.2761	3116.4	97.1953			41.66	2	41.66	1011	41.66	500
									3115.92	98.224	3115.92	94.1965	3115.92	95.2817	3115.92	97.1956			41.68	3	41.68	1013	41.68	500
									3115.44	98.2232	3115.44	94.1962	3115.44	95.287	3115.44	97.1959			41.7	5	41.7	1015	41.7	500
									3114.96	98.2222	3114.96	94.1969	3114.96	95.2922	3114.96	97.1966			41.72	7	41.72	1016	41.72	500
									3114.47	98.2212	3114.47	94.1991	3114.47	95.2972	3114.47	97.1979			41.74	8	41.74	1017	41.74	500
									3113.99	98.2204	3113.99	94.2029	3113.99	95.3021	3113.99	97.2001			41.76	9	41.76	1017	41.76	500
									3113.51	98.2199	3113.51	94.208	3113.51	95.307	3113.51	97.2034			41.78	9	41.78	1016	41.78	500
									3113.03	98.2199	3113.03	94.2143	3113.03	95.3117	3113.03	97.2076			41.8	9	41.8	1015	41.8	500
									3112.55	98.2206	3112.55	94.2212	3112.55	95.3163	3112.55	97.2124			41.82	8	41.82	1014	41.82	500
									3112.06	98.2221	3112.06	94.2286	3112.06	95.3207	3112.06	97.2172			41.84	7	41.84	1014	41.84	500
									3111.58	98.2246	3111.58	94.2358	3111.58	95.3248	3111.58	97.2212			41.86	6	41.86	1014	41.86	500
									3111.1	98.2278	3111.1	94.2425	3111.1	95.3289	3111.1	97.224			41.88	6	41.88	1014	41.88	500
									3110.62	98.2314	3110.62	94.2485	3110.62	95.3332	3110.62	97.225			41.9	5	41.9	1014	41.9	500
									3110.14	98.2349	3110.14	94.2536	3110.14	95.3378	3110.14	97.2244			41.92	5	41.92	1014	41.92	500
									3109.65	98.2379	3109.65	94.2576	3109.65	95.3432	3109.65	97.2224			41.94	5	41.94	1014	41.94	500
									3109.17	98.24	3109.17	94.2607	3109.17	95.3495	3109.17	97.2195			41.96	6	41.96	1014	41.96	500
									3108.69	98.2411	3108.69	94.263	3108.69	95.3565	3108.69	97.2164			41.98	8	41.98	1014	41.98	500
									3108.21	98.2413	3108.21	94.2647	3108.21	95.3639	3108.21	97.2136			42	10	42	1014	42	500
									3107.72	98.2409	3107.72	94.2661	3107.72	95.3713	3107.72	97.2114			42.02	11	42.02	1015	42.02	500
									3107.24	98.2401	3107.24	94.2675	3107.24	95.3781	3107.24	97.2099			42.04	12	42.04	1017	42.04	500
									3106.76	98.2396	3106.76	94.269	3106.76	95.3839	3106.76	97.2089			42.06	12	42.06	1019	42.06	500
									3106.28	98.2398	3106.28	94.2708	3106.28	95.3888	3106.28	97.2085			42.08	11	42.08	1021	42.08	500
									3105.8	98.2414	3105.8	94.273	3105.8	95.3928	3105.8	97.2084			42.1	9	42.1	1022	42.1	500
									3105.31	98.2449	3105.31	94.2758	3105.31	95.3965	3105.31	97.2088			42.12	8	42.12	1024	42.12	500
									3104.83	98.2504	3104.83	94.2789	3104.83	95.4	3104.83	97.2096			42.14	7	42.14	1025	42.14	500
									3104.35	98.2579	3104.35	94.2824	3104.35	95.4039	3104.35	97.211			42.16	6	42.16	1025	42.16	500
									3103.87	98.2666	3103.87	94.2862	3103.87	95.408	3103.87	97.2127			42.18	6	42.18	1025	42.18	500
									3103.39	98.2754	3103.39	94.2899	3103.39	95.4123	3103.39	97.2145			42.2	6	42.2	1025	42.2	500
									3102.9	98.2832	3102.9	94.2933	3102.9	95.4164	3102.9	97.2161			42.22	7	42.22	1024	42.22	500
									3102.42	98.2891	3102.42	94.2963	3102.42	95.42	3102.42	97.2169			42.24	7	42.24	1023	42.24	500
									3101.94	98.2925	3101.94	94.2986	3101.94	95.4231	3101.94	97.2168			42.26	8	42.26	1022	42.26	500
									3101.46	98.2934	3101.46	94.3004	3101.46	95.4257	3101.46	97.2156			42.28	8	42.28	1021	42.28	500
									3100.97	98.2924	3100.97	94.3018	3100.97	95.4282	3100.97	97.2136			42.3	9	42.3	1020	42.3	500
									3100.49	98.2903	3100.49	94.3029	3100.49	95.431	3100.49	97.2111			42.32	9	42.32	1019	42.32	500
									3100.01	98.2879	3100.01	94.3038	3100.01	95.4345	3100.01	97.2086			42.34	9	42.34	1019	42.34	500
									3099.53	98.2862	3099.53	94.3047	3099.53	95.4389	3099.53	97.2065			42.36	8	42.36	1019	42.36	500
									3099.05	98.2853	3099.05	94.3056	3099.05	95.4441	3099.05	97.2052			42.38	7	42.38	1019	42.38	500
									3098.57	98.2854	3098.57	94.3067	3098.57	95.4499	3098.57	97.2049			42.4	6	42.4	1019	42.4	500
									3098.08	98.2863	3098.08	94.3079	3098.08	95.4562	3098.08	97.2056			42.42	6	42.42	1019	42.42	500
									3097.6	98.288	3097.6	94.3097	3097.6	95.4627	3097.6	97.2075			42.44	6	42.44	1020	42.44	500
									3097.12	98.2902	3097.12	94.3125	3097.12	95.4694	3097.12	97.2103			42.46	7	42.46	1020	42.46	500
									3096.64	98.2926	3096.64	94.3165	3096.64	95.4764	3096.64	97.2138			42.48	8	42.48	1020	42.48	500
									3096.15	98.295	3096.15	94.3218	3096.15	95.4836	3096.15	97.2176			42.5	9	42.5	1020	42.5	500
									3095.67	98.2973	3095.67	94.328	3095.67	95.4907	3095.67	97.2211			42.52	10	42.52	1020	42.52	500
									3095.19	98.2994	3095.19	94.3346	3095.19	95.4977	3095.19	97.2237			42.54	11	42.54	1020	42.54	500
									3094.71	98.301	3094.71	94.3408	3094.71	95.5042	3094.71	97.225			42.56	11	42.56	1021	42.56	500
									3094.23	98.3024	3094.23	94.3457	3094.23	95.5096	3094.23	97.2246			42.58	11	42.58	1022	42.58	500
									3093.74	98.3036	3093.74	94.349	3093.74	95.514	3093.74	97.2228			42.6	11	42.6	1023	42.6	500
									3093.26	98.3046	3093.26	94.3506	3093.26	95.5173	3093.26	97.2198			42.62	11	42.62	1023	42.62	500
									3092.78	98.3056	3092.78	94.3508	3092.78	95.5196	3092.78	97.2164			42.64	11	42.64	1023	42.64	500
									3092.3	98.3064	3092.3	94.3499	3092.3	95.5213	3092.3	97.2132			42.66	10	42.66	1022	42.66	500
									3091.82	98.307	3091.82	94.3487	3091.82	95.5227	3091.82	97.2108			42.68	9	42.68	1021	42.68	500
									3091.33	98.3071	3091.33	94.3472	3091.33	95.5241	3091.33	97.2095			42.7	8	42.7	1020	42.7	500
									3090.85	98.3068	3090.85	94.3457	3090.85	95.5256	3090.85	97.2093			42.72	7	42.72	1019	42.72	500
									3090.37	98.3063	3090.37	94.3441	3090.37	95.5273	3090.37	97.2101			42.74	6	42.74	1018	42.74	500
									3089.89	98.3063	3089.89	94.3425	3089.89	95.5293	3089.89	97.2116			42.76	5	42.76	1017	42.76	500
									3089.4	98.3072	3089.4	94.341	3089.4	95.5314	3089.4	97.2135			42.78	5	42.78	1015	42.78	500
									3088.92	98.3097	3088.92	94.3401	3088.92	95.5337	3088.92	97.2157			42.8	5	42.8	1013	42.8	500
									3088.44	98.314	3088.44	94.3404	3088.44	95.5365	3088.44	97.2181			42.82	6	42.82	1011	42.82	500
									3087.96	98.3202	3087.96	94.3424	3087.96	95.5396	3087.96	97.2208			42.84	7	42.84	1009	42.84	500
									3087.48	98.3278	3087.48	94.3464	3087.48	95.5433	3087.48	97.2239			42.86	8	42.86	1008	42.86	500
									3086.99	98.3361	3086.99	94.3524	3086.99	95.5476	3086.99	97.2275			42.88	8	42.88	1007	42.88	500
									3086.51	98.3441	3086.51	94.3598	3086.51	95.5525	3086.51	97.2314			42.9	7	42.9	1007	42.9	500
									3086.03	98.3513	3086.03	94.3678	3086.03	95.5578	3086.03	97.2356			42.92	6	42.92	1008	42.92	500
									3085.55	98.3571	3085.55	94.3755	3085.55	95.5634	3085.55	97.2396			42.94	5	42.94	1010	42.94	500
									3085.07	98.3611	3085.07	94.3821	3085.07	95.569	3085.07	97.243			42.96	3	42.96	1012	42.96	500
									3084.58	98.3633	3084.58	94.3874	3084.58	95.5742	3084.58	97.2455			42.98	2	42.98	1013	42.98	500
									3084.1	98.364	3084.1	94.3911	3084.1	95.579	3084.1	97.2465			43	2	43	1013	43	500
									3083.62	98.3633	3083.62	94.3935	3083.62	95.5831	3083.62	97.246			43.02	2	43.02	1012	43.02	500
									3083.14	98.3618	3083.14	94.3949	3083.14	95.5867	3083.14	97.2443			43.04	3	43.04	1010	43.04	500
									3082.66	98.3597	3082.66	94.3959	3082.66	95.59	3082.66	97.2417			43.06	4	43.06	1008	43.06	500
									3082.17	98.3575	3082.17	94.397	3082.17	95.5937	3082.17	97.239			43.08	5	43.08	1007	43.08	500
									3081.69	98.3554	3081.69	94.3984	3081.69	95.5981	3081.69	97.2371			43.1	6	43.1	1006	43.1	500
									3081.21	98.3534	3081.21	94.4006	3081.21	95.6037	3081.21	97.2366			43.12	6	43.12	1007	43.12	500
									3080.73	98.3516	3080.73	94.4036	3080.73	95.6103	3080.73	97.2376			43.14	6	43.14	1009	43.14	500
									3080.24	98.3498	3080.24	94.4072	3080.24	95.6179	3080.24	97.24			43.16	6	43.16	1012	43.16	500
									3079.76	98.3479	3079.76	94.4112	3079.76	95.6255	3079.76	97.2432			43.18	5	43.18	1016	43.18	500
									3079.28	98.3461	3079.28	94.4152	3079.28	95.6326	3079.28	97.2462			43.2	4	43.2	1021	43.2	500
									3078.8	98.3445	3078.8	94.4186	3078.8	95.6384	3078.8	97.2484			43.22	4	43.22	1025	43.22	500
									3078.32	98.3436	3078.32	94.4212	3078.32	95.6428	3078.32	97.2493			43.24	4	43.24	1028	43.24	500
									3077.83	98.3436	3077.83	94.4228	3077.83	95.6458	3077.83	97.2491			43.26	5	43.26	1030	43.26	500
									3077.35	98.3444	3077.35	94.4238	3077.35	95.6481	3077.35	97.2482			43.28	7	43.28	1030	43.28	500
									3076.87	98.3459	3076.87	94.4248	3076.87	95.6503	3076.87	97.2473			43.3	8	43.3	1028	43.3	500
									3076.39	98.3474	3076.39	94.4265	3076.39	95.6532	3076.39	97.2472			43.32	9	43.32	1025	43.32	500
									3075.91	98.3484	3075.91	94.4297	3075.91	95.6573	3075.91	97.2481			43.34	9	43.34	1021	43.34	500
									3075.42	98.3486	3075.42	94.4345	3075.42	95.6625	3075.42	97.2501			43.36	9	43.36	1017	43.36	500
									3074.94	98.3482	3074.94	94.4408	3074.94	95.6688	3074.94	97.2529			43.38	8	43.38	1013	43.38	500
									3074.46	98.3476	3074.46	94.448	3074.46	95.6755	3074.46	97.2559			43.4	6	43.4	1009	43.4	500
									3073.98	98.3477	3073.98	94.4551	3073.98	95.6822	3073.98	97.2586			43.42	5	43.42	1007	43.42	500
									3073.49	98.349	3073.49	94.4613	3073.49	95.6886	3073.49	97.2606			43.44	4	43.44	1005	43.44	500
									3073.01	98.3519	3073.01	94.466	3073.01	95.6944	3073.01	97.2618			43.46	4	43.46	1005	43.46	500
									3072.53	98.3565	3072.53	94.469	3072.53	95.6996	3072.53	97.2622			43.48	3	43.48	1006	43.48	500
									3072.05	98.362	3072.05	94.4706	3072.05	95.7044	3072.05	97.2619			43.5	3	43.5	1008	43.5	500
									3071.57	98.3678	3071.57	94.4714	3071.57	95.709	3071.57	97.2614			43.52	3	43.52	1010	43.52	500
									3071.08	98.3731	3071.08	94.4718	3071.08	95.7135	3071.08	97.2607			43.54	2	43.54	1012	43.54	500
									3070.6	98.3776	3070.6	94.4724	3070.6	95.7182	3070.6	97.2602			43.56	2	43.56	1013	43.56	500
									3070.12	98.3813	3070.12	94.4734	3070.12	95.7229	3070.12	97.26			43.58	1	43.58	1014	43.58	500
									3069.64	98.3844	3069.64	94.4746	3069.64	95.7278	3069.64	97.2602			43.6	0	43.6	1014	43.6	500
									3069.16	98.3874	3069.16	94.4758	3069.16	95.7326	3069.16	97.2611			43.62	0	43.62	1013	43.62	500
									3068.67	98.3905	3068.67	94.4766	3068.67	95.7369	3068.67	97.2624			43.64	0	43.64	1012	43.64	500
									3068.19	98.3933	3068.19	94.4769	3068.19	95.7404	3068.19	97.2641			43.66	0	43.66	1011	43.66	500
									3067.71	98.3956	3067.71	94.4767	3067.71	95.7427	3067.71	97.2656			43.68	1	43.68	1011	43.68	500
									3067.23	98.3966	3067.23	94.476	3067.23	95.7435	3067.23	97.2663			43.7	2	43.7	1012	43.7	500
									3066.74	98.3959	3066.74	94.4752	3066.74	95.743	3066.74	97.2658			43.72	3	43.72	1014	43.72	500
									3066.26	98.3933	3066.26	94.4746	3066.26	95.7414	3066.26	97.2636			43.74	4	43.74	1017	43.74	500
									3065.78	98.3891	3065.78	94.4743	3065.78	95.7392	3065.78	97.2597			43.76	5	43.76	1020	43.76	500
									3065.3	98.3839	3065.3	94.4746	3065.3	95.7373	3065.3	97.2546			43.78	6	43.78	1022	43.78	500
									3064.82	98.3786	3064.82	94.4755	3064.82	95.7363	3064.82	97.249			43.8	6	43.8	1023	43.8	500
									3064.33	98.3741	3064.33	94.477	3064.33	95.737	3064.33	97.2441			43.82	5	43.82	1023	43.82	500
									3063.85	98.3711	3063.85	94.4793	3063.85	95.7398	3063.85	97.2409			43.84	4	43.84	1023	43.84	500
									3063.37	98.3701	3063.37	94.4824	3063.37	95.7447	3063.37	97.2403			43.86	3	43.86	1022	43.86	500
									3062.89	98.3711	3062.89	94.4864	3062.89	95.7516	3062.89	97.2427			43.88	1	43.88	1020	43.88	500
									3062.41	98.3741	3062.41	94.4913	3062.41	95.76	3062.41	97.2479			43.9	0	43.9	1019	43.9	500
									3061.92	98.3787	3061.92	94.4968	3061.92	95.7693	3061.92	97.2551			43.92	0	43.92	1017	43.92	500
									3061.44	98.3844	3061.44	94.5027	3061.44	95.7787	3061.44	97.2631			43.94	1	43.94	1016	43.94	500
									3060.96	98.3906	3060.96	94.5084	3060.96	95.7877	3060.96	97.2708			43.96	3	43.96	1015	43.96	500
									3060.48	98.3969	3060.48	94.5133	3060.48	95.7955	3060.48	97.2771			43.98	5	43.98	1014	43.98	500
									3059.99	98.4028	3059.99	94.5169	3059.99	95.8018	3059.99	97.2813			44	6	44	1013	44	500
									3059.51	98.4079	3059.51	94.5188	3059.51	95.8063	3059.51	97.2833			44.02	7	44.02	1012	44.02	500
									3059.03	98.4122	3059.03	94.5192	3059.03	95.8091	3059.03	97.2832			44.04	7	44.04	1011	44.04	500
									3058.55	98.4156	3058.55	94.5182	3058.55	95.8106	3058.55	97.2818			44.06	7	44.06	1010	44.06	500
									3058.07	98.4181	3058.07	94.5163	3058.07	95.8113	3058.07	97.2797			44.08	6	44.08	1010	44.08	500
									3057.59	98.4197	3057.59	94.5143	3057.59	95.812	3057.59	97.2774			44.1	6	44.1	1011	44.1	500
									3057.1	98.4206	3057.1	94.5127	3057.1	95.8132	3057.1	97.2752			44.12	5	44.12	1013	44.12	500
									3056.62	98.4209	3056.62	94.5119	3056.62	95.8152	3056.62	97.2733			44.14	4	44.14	1015	44.14	500
									3056.14	98.4207	3056.14	94.5122	3056.14	95.8183	3056.14	97.2716			44.16	4	44.16	1018	44.16	500
									3055.66	98.4202	3055.66	94.5136	3055.66	95.8222	3055.66	97.2699			44.18	3	44.18	1021	44.18	500
									3055.17	98.4197	3055.17	94.5157	3055.17	95.827	3055.17	97.2683			44.2	2	44.2	1024	44.2	500
									3054.69	98.4193	3054.69	94.5186	3054.69	95.8324	3054.69	97.2669			44.22	1	44.22	1026	44.22	500
									3054.21	98.4189	3054.21	94.5221	3054.21	95.8383	3054.21	97.2664			44.24	0	44.24	1028	44.24	500
									3053.73	98.4186	3053.73	94.5263	3053.73	95.8447	3053.73	97.2669			44.26	0	44.26	1028	44.26	500
									3053.25	98.4182	3053.25	94.5313	3053.25	95.8516	3053.25	97.2689			44.28	0	44.28	1028	44.28	500
									3052.76	98.4176	3052.76	94.5373	3052.76	95.859	3052.76	97.2722			44.3	1	44.3	1027	44.3	500
									3052.28	98.4169	3052.28	94.5442	3052.28	95.8667	3052.28	97.2767			44.32	3	44.32	1025	44.32	500
									3051.8	98.4163	3051.8	94.5517	3051.8	95.8743	3051.8	97.2817			44.34	5	44.34	1024	44.34	500
									3051.32	98.4163	3051.32	94.5594	3051.32	95.8814	3051.32	97.2868			44.36	8	44.36	1024	44.36	500
									3050.84	98.4171	3050.84	94.5665	3050.84	95.8874	3050.84	97.2914			44.38	10	44.38	1025	44.38	500
									3050.35	98.4192	3050.35	94.5727	3050.35	95.892	3050.35	97.295			44.4	11	44.4	1027	44.4	500
									3049.87	98.4223	3049.87	94.5775	3049.87	95.8952	3049.87	97.2976			44.42	11	44.42	1030	44.42	500
									3049.39	98.4262	3049.39	94.581	3049.39	95.897	3049.39	97.2991			44.44	10	44.44	1032	44.44	500
									3048.91	98.4301	3048.91	94.5837	3048.91	95.8981	3048.91	97.3001			44.46	8	44.46	1033	44.46	500
									3048.43	98.4333	3048.43	94.5861	3048.43	95.8992	3048.43	97.3006			44.48	6	44.48	1033	44.48	500
									3047.94	98.4349	3047.94	94.589	3047.94	95.901	3047.94	97.3011			44.5	4	44.5	1032	44.5	500
									3047.46	98.4348	3047.46	94.5927	3047.46	95.904	3047.46	97.3017			44.52	2	44.52	1030	44.52	500
									3046.98	98.4329	3046.98	94.5972	3046.98	95.9084	3046.98	97.3026			44.54	1	44.54	1027	44.54	500
									3046.5	98.4296	3046.5	94.6023	3046.5	95.9142	3046.5	97.3035			44.56	1	44.56	1024	44.56	500
									3046.01	98.4259	3046.01	94.6076	3046.01	95.9209	3046.01	97.3043			44.58	2	44.58	1022	44.58	500
									3045.53	98.4227	3045.53	94.6124	3045.53	95.9282	3045.53	97.3048			44.6	3	44.6	1021	44.6	500
									3045.05	98.4208	3045.05	94.6165	3045.05	95.9354	3045.05	97.3048			44.62	4	44.62	1021	44.62	500
									3044.57	98.4209	3044.57	94.6199	3044.57	95.942	3044.57	97.3043			44.64	5	44.64	1021	44.64	500
									3044.09	98.4233	3044.09	94.6226	3044.09	95.9477	3044.09	97.3034			44.66	6	44.66	1022	44.66	500
									3043.6	98.4279	3043.6	94.6251	3043.6	95.9523	3043.6	97.3024			44.68	7	44.68	1024	44.68	500
									3043.12	98.4344	3043.12	94.6274	3043.12	95.9557	3043.12	97.3017			44.7	7	44.7	1025	44.7	500
									3042.64	98.4416	3042.64	94.6294	3042.64	95.9579	3042.64	97.3015			44.72	7	44.72	1026	44.72	500
									3042.16	98.4487	3042.16	94.631	3042.16	95.9592	3042.16	97.302			44.74	7	44.74	1026	44.74	500
									3041.68	98.4547	3041.68	94.6319	3041.68	95.9601	3041.68	97.3034			44.76	7	44.76	1026	44.76	500
									3041.19	98.4586	3041.19	94.6318	3041.19	95.9608	3041.19	97.3054			44.78	7	44.78	1025	44.78	500
									3040.71	98.4601	3040.71	94.6311	3040.71	95.9622	3040.71	97.3078			44.8	6	44.8	1024	44.8	500
									3040.23	98.4595	3040.23	94.6302	3040.23	95.9649	3040.23	97.3104			44.82	5	44.82	1023	44.82	500
									3039.75	98.4572	3039.75	94.6299	3039.75	95.9693	3039.75	97.3129			44.84	3	44.84	1023	44.84	500
									3039.26	98.4543	3039.26	94.631	3039.26	95.9759	3039.26	97.3152			44.86	2	44.86	1023	44.86	500
									3038.78	98.4514	3038.78	94.6339	3038.78	95.9843	3038.78	97.3171			44.88	2	44.88	1024	44.88	500
									3038.3	98.4494	3038.3	94.6385	3038.3	95.9942	3038.3	97.3185			44.9	3	44.9	1025	44.9	500
									3037.82	98.4485	3037.82	94.6442	3037.82	96.0047	3037.82	97.3193			44.92	5	44.92	1026	44.92	500
[truncated: 5,471 more rows]

## Sheet: Fig.2e,2f,2g,2h,2i
Fig.2e									Fig.2g								Fig.2f								Fig.2h								Fig.2i
	B.E.(eV)	Raw	Intensity	Peak	Sum	Background	Peak			B.E.(eV)	Raw	Intensity	Peak	Sum	Background	Peak		B.E.(eV)	Raw	Intensity	Peak	Sum	Background	Peak		B.E.(eV)	Raw	Intensity	Peak	Sum	Background	Peak		B.E.(eV)	Raw	Intensity	Peak	Sum	Background	Peak
	296.45	220.833	221.653	220.583	221.42	220.794	220.606			541.45	351.042	352.296	350.792	351.313	351.774	-1.25406		296.38	243.333	244.649	243.133	243.772	243.764	243.38		543.38	635	636.68	634.4	634.617	636.463	-1.68042		471.5	455.555	455.555	455.555	455.555	455.555	0
	296.35	216.667	221.422	220.333	221.184	220.548	220.356			541.35	378.125	352.078	350.542	351.074	351.545	26.0471		296.28	263.333	244.48	242.933	243.583	243.576	243.186		543.28	663.333	636.122	633.8	634.02	635.901	27.2117		471.4	423.611	454.958	454.958	454.958	454.958	-31.3472
	296.25	191.667	221.191	220.083	220.949	220.302	220.107			541.25	357.292	351.878	350.309	350.853	351.334	5.41373		296.18	240	244.301	242.723	243.385	243.38	242.983		543.18	661.667	635.553	633.188	633.412	635.328	26.1141		471.3	423.611	454.361	454.361	454.361	454.361	-30.7499
	296.15	202.778	220.963	219.835	220.716	220.058	219.859			541.15	346.875	351.666	350.063	350.618	351.111	-4.79132		296.08	236.667	244.134	242.525	243.198	243.194	242.792		543.08	681.667	634.985	632.577	632.805	634.758	46.6815		471.2	402.083	453.764	453.764	453.764	453.764	-51.6805
	296.05	226.389	220.734	219.586	220.482	219.813	219.61			541.05	352.083	351.45	349.811	350.378	350.883	0.63379		295.98	270	243.97	242.327	243.013	243.011	242.602		542.98	575	634.411	631.958	632.189	634.18	-59.4108		471.1	445.139	453.167	453.167	453.167	453.167	-8.02774
	295.95	209.722	220.505	219.335	220.248	219.567	219.361			540.95	353.125	351.237	349.563	350.141	350.659	1.88776		295.88	238.333	243.791	242.114	242.812	242.812	242.396		542.88	591.667	633.879	631.38	631.615	633.644	-42.2126		471	396.528	452.569	452.569	452.569	452.569	-56.0416
	295.85	215.278	220.278	219.086	220.015	219.323	219.112			540.85	357.292	351.027	349.315	349.906	350.436	6.26468		295.78	231.667	243.628	241.916	242.626	242.629	242.206		542.78	596.667	633.342	630.796	631.034	633.104	-36.6757		470.9	438.889	451.972	451.972	451.972	451.972	-13.0833
	295.75	208.333	220.05	218.836	219.782	219.078	218.863			540.75	392.708	350.821	349.07	349.674	350.217	41.8875		295.68	253.333	243.47	241.721	242.444	242.449	242.019		542.68	553.333	632.805	630.209	630.452	632.562	-79.4712		470.8	421.528	451.375	451.375	451.375	451.375	-29.8472
	295.65	211.111	219.824	218.587	219.55	218.833	218.614			540.65	321.875	350.638	348.847	349.464	350.021	-28.763		295.58	251.667	243.302	241.515	242.252	242.259	241.821		542.58	561.667	632.285	629.639	629.886	632.038	-70.6184		470.7	404.167	450.778	450.778	450.778	450.778	-46.611
	295.55	208.333	219.598	218.337	219.318	218.589	218.365			540.55	336.458	350.413	348.58	349.211	349.782	-13.9545		295.48	255	243.136	241.31	242.061	242.07	241.625		542.48	645	631.763	629.066	629.316	631.513	13.2366		470.6	406.944	450.18	450.18	450.18	450.18	-43.2361
	295.45	213.889	219.373	218.088	219.087	218.345	218.116			540.45	328.125	350.198	348.323	348.968	349.553	-22.0733		295.38	276.667	242.97	241.104	241.868	241.881	241.428		542.38	610	631.211	628.46	628.714	630.956	-21.2105		470.5	421.528	449.583	449.583	449.583	449.583	-28.0555
	295.35	181.944	219.148	217.838	218.856	218.1	217.867			540.35	373.958	349.98	348.06	348.72	349.32	23.978		295.28	276.667	242.794	240.887	241.666	241.681	241.221		542.28	613.333	630.673	627.867	628.126	630.414	-17.3393		470.4	407.639	448.986	448.986	448.986	448.986	-41.3472
	295.25	193.055	218.926	217.589	218.627	217.858	217.62			540.25	321.875	349.793	347.826	348.502	349.117	-27.9175		295.18	253.333	242.62	240.669	241.464	241.481	241.013		542.18	561.667	630.135	627.273	627.536	629.871	-68.4683		470.3	415.278	448.389	448.389	448.389	448.389	-33.111
	295.15	229.167	218.704	217.341	218.398	217.615	217.372			540.15	370.833	349.574	347.56	348.251	348.883	21.2592		295.08	271.667	242.458	240.463	241.273	241.294	240.818		542.08	663.333	629.619	626.698	626.966	629.351	33.7145		470.2	413.889	447.792	447.792	447.792	447.792	-33.9027
	295.05	205.555	218.481	217.09	218.168	217.371	217.122			540.05	351.042	349.388	347.325	348.032	348.681	1.65353		294.98	228.333	242.289	240.248	241.074	241.098	240.614		541.98	563.333	629.065	626.084	626.356	628.792	-65.7313		470.1	406.25	447.194	447.194	447.194	447.194	-40.9444
	294.95	216.667	218.259	216.841	217.94	217.127	216.874			539.95	341.667	349.192	347.077	347.801	348.468	-7.52518		294.88	226.667	242.143	240.054	240.896	240.923	240.431		541.88	680	628.551	625.508	625.786	628.274	51.4489		470	422.917	446.597	446.597	446.597	446.597	-23.6805
	294.85	215.278	218.039	216.591	217.711	216.884	216.625			539.85	330.208	348.992	346.824	347.565	348.25	-18.7835		294.78	238.333	241.999	239.86	240.719	240.75	240.25		541.78	638.333	627.994	624.887	625.169	627.712	10.3397		469.9	411.805	446	446	446	446	-34.1945
	294.75	211.111	217.819	216.341	217.484	216.641	216.376			539.75	336.458	348.787	346.563	347.323	348.027	-12.3286		294.68	228.333	241.851	239.661	240.537	240.572	240.064		541.68	588.333	627.454	624.282	624.569	627.167	-39.121		469.8	381.25	445.403	445.403	445.403	445.403	-64.1527
	294.65	204.167	217.6	216.091	217.257	216.398	216.127			539.65	359.375	348.588	346.307	347.086	347.81	10.7868		294.58	226.667	241.71	239.466	240.361	240.4	239.883		541.58	608.333	626.937	623.696	623.988	626.644	-18.6031		469.7	401.389	444.805	444.805	444.805	444.805	-43.4166
	294.55	204.167	217.383	215.842	217.031	216.156	215.879			539.55	368.75	348.406	346.065	346.863	347.608	20.344		294.48	223.333	241.572	239.273	240.185	240.229	239.703		541.48	560	626.413	623.102	623.399	626.115	-66.4127		469.6	381.25	444.208	444.208	444.208	444.208	-62.9583
	294.45	195.833	217.167	215.592	216.806	215.914	215.631			539.45	323.958	348.232	345.829	346.647	347.414	-24.2739		294.38	251.667	241.437	239.08	240.012	240.06	239.525		541.38	606.667	625.91	622.527	622.829	625.607	-19.2434		469.5	381.25	443.611	443.611	443.611	443.611	-62.3611
	294.35	206.944	216.952	215.343	216.583	215.673	215.383			539.35	351.042	348.033	345.566	346.405	347.194	3.00839		294.28	236.667	241.291	238.874	239.826	239.879	239.335		541.28	616.667	625.391	621.933	622.241	625.083	-8.72455		469.4	399.305	443.014	443.014	443.014	443.014	-43.7083
	294.25	211.111	216.738	215.094	216.359	215.431	215.135			539.25	354.167	347.854	345.319	346.18	346.993	6.31281		294.18	243.333	241.155	238.675	239.647	239.706	239.153		541.18	636.667	624.871	621.335	621.649	624.557	11.796		469.3	418.75	442.417	442.417	442.417	442.417	-23.6666
	294.15	211.111	216.524	214.844	216.136	215.19	214.886			539.15	341.667	347.679	345.074	345.958	346.796	-6.01269		294.08	258.333	241.017	238.473	239.466	239.53	238.968		541.08	575	624.345	620.729	621.049	624.025	-49.3448		469.2	405.555	441.819	441.819	441.819	441.819	-36.2639
	294.05	198.611	216.312	214.594	215.914	214.948	214.638			539.05	355.208	347.5	344.822	345.73	346.593	7.7081		293.98	225	240.875	238.263	239.278	239.348	238.776		540.98	600	623.846	620.147	620.473	623.52	-23.8456		469.1	413.194	441.222	441.222	441.222	441.222	-28.0278
	293.95	206.944	216.102	214.345	215.693	214.708	214.39			538.95	352.083	347.333	344.579	345.511	346.401	4.75064		293.88	231.667	240.752	238.07	239.106	239.183	238.602		540.88	623.333	623.339	619.555	619.887	623.007	-0.00592		469	375.694	440.625	440.625	440.625	440.625	-64.9306
	293.85	180.555	215.893	214.095	215.473	214.468	214.142			538.85	330.208	347.167	344.333	345.291	346.209	-16.9583		293.78	276.667	240.628	237.873	238.933	239.016	238.426		540.78	581.667	622.826	618.953	619.292	622.488	-41.1598		468.9	429.861	440.028	440.028	440.028	440.028	-10.1666
	293.75	200	215.686	213.847	215.255	214.229	213.896			538.75	355.208	346.991	344.075	345.059	346.006	8.21774		293.68	241.667	240.486	237.654	238.738	238.828	238.229		540.68	568.333	622.333	618.368	618.713	621.988	-53.9996		468.8	387.5	439.43	439.43	439.43	439.43	-51.9305
	293.65	206.944	215.48	213.597	215.038	213.99	213.648			538.65	320.833	346.834	343.832	344.843	345.822	-26.0006		293.58	238.333	240.364	237.452	238.56	238.659	238.05		540.58	596.667	621.848	617.788	618.139	621.496	-25.181		468.7	394.444	438.833	438.833	438.833	438.833	-44.3889
	293.55	194.444	215.276	213.348	214.821	213.75	213.4			538.55	355.208	346.66	343.567	344.608	345.619	8.5484		293.48	203.333	240.247	237.252	238.386	238.492	237.874		540.48	585	621.355	617.196	617.554	620.996	-36.3546		468.6	410.417	438.236	438.236	438.236	438.236	-27.8194
	293.45	216.667	215.073	213.099	214.605	213.512	213.153			538.45	330.208	346.512	343.325	344.395	345.441	-16.3032		293.38	241.667	240.151	237.068	238.228	238.343	237.716		540.38	605	620.869	616.608	616.974	620.504	-15.8695		468.5	382.639	437.639	437.639	437.639	437.639	-55
	293.35	191.667	214.871	212.849	214.39	213.274	212.905			538.35	347.917	346.352	343.066	344.169	345.25	1.56458		293.28	220	240.04	236.866	238.053	238.178	237.541		540.28	640	620.38	616.013	616.386	620.007	19.6199		468.4	388.889	437.042	437.042	437.042	437.042	-48.1528
	293.25	188.889	214.672	212.6	214.177	213.036	212.658			538.25	345.833	346.208	342.819	343.955	345.073	-0.37512		293.18	203.333	239.944	236.674	237.89	238.024	237.379		540.18	628.333	619.881	615.404	615.784	619.5	8.45252		468.3	404.167	436.445	436.444	436.444	436.445	-32.2779
	293.15	183.333	214.476	212.351	213.966	212.8	212.412			538.15	355.208	346.068	342.571	343.741	344.899	9.13977		293.08	265	239.861	236.49	237.735	237.88	237.226		540.08	601.667	619.39	614.798	615.187	619.001	-17.7234		468.2	348.611	435.848	435.847	435.847	435.848	-87.2365
	293.05	180.555	214.281	212.102	213.756	212.564	212.166			538.05	319.792	345.94	342.329	343.535	344.734	-26.1482		292.98	203.333	239.752	236.276	237.552	237.708	237.046		539.98	596.667	618.914	614.204	614.6	618.517	-22.2473		468.1	419.444	435.251	435.25	435.25	435.251	-15.8064
	292.95	188.889	214.089	211.854	213.548	212.329	211.92			537.95	348.958	345.795	342.065	343.308	344.552	3.16336		292.88	245	239.679	236.093	237.399	237.567	236.897		539.88	593.333	618.444	613.611	614.015	618.039	-25.1107		468	383.333	434.654	434.653	434.653	434.654	-51.321
	292.85	176.389	213.898	211.605	213.34	212.094	211.674			537.85	338.542	345.674	341.819	343.102	344.392	-7.1326		292.78	233.333	239.591	235.888	237.228	237.408	236.731		539.78	575	617.98	613.018	613.432	617.567	-42.9802		467.9	395.833	434.058	434.055	434.055	434.058	-38.2252
	292.75	177.778	213.711	211.357	213.135	211.86	211.429			537.75	361.458	345.553	341.567	342.891	344.23	15.9048		292.68	223.333	239.514	235.689	237.063	237.257	236.573		539.68	570	617.529	612.433	612.856	617.106	-47.5285		467.8	385.417	433.464	433.458	433.458	433.464	-48.0474
	292.65	168.055	213.526	211.108	212.932	211.627	211.184			537.65	320.833	345.454	341.33	342.697	344.087	-24.6206		292.58	241.667	239.45	235.495	236.904	237.113	236.423		539.58	605	617.084	611.85	612.281	616.653	-12.0839		467.7	429.167	432.872	432.861	432.861	432.872	-3.70502
	292.55	187.5	213.344	210.861	212.731	211.395	210.939			537.55	358.333	345.337	341.067	342.479	343.924	12.9967		292.48	215	239.383	235.292	236.738	236.962	236.267		539.48	591.667	616.631	611.253	611.693	616.19	-24.9646		467.6	385.417	432.283	432.264	432.264	432.283	-46.8664
	292.45	179.167	213.163	210.612	212.53	211.163	210.694			537.45	364.583	345.25	340.828	342.288	343.79	19.333		292.38	238.333	239.336	235.102	236.586	236.827	236.128		539.38	618.333	616.189	610.66	611.111	615.739	2.14386		467.5	399.305	431.701	431.667	431.667	431.701	-32.3954
	292.35	186.111	212.987	210.363	212.332	210.932	210.45			537.35	371.875	345.176	340.592	342.103	343.666	26.6985		292.28	213.333	239.287	234.901	236.424	236.683	235.982		539.28	591.667	615.743	610.057	610.518	615.283	-24.0767		467.4	411.805	431.129	431.069	431.069	431.129	-19.3237
	292.25	187.5	212.812	210.115	212.135	210.701	210.205			537.25	342.708	345.116	340.362	341.925	343.553	-2.40778		292.18	231.667	239.259	234.711	236.275	236.554	235.852		539.18	618.333	615.314	609.465	609.936	614.843	3.01898		467.3	386.805	430.575	430.472	430.472	430.575	-43.7691
	292.15	179.167	212.642	209.866	211.941	210.471	209.961			537.15	347.917	345.047	340.113	341.732	343.429	2.86935		292.08	236.667	239.231	234.512	236.119	236.419	235.718		539.08	586.667	614.882	608.861	609.343	614.4	-28.2151		467.2	381.944	430.047	429.875	429.875	430.047	-48.1025
	292.05	180.555	212.475	209.617	211.749	210.243	209.717			537.05	331.25	344.992	339.868	341.545	343.315	-13.7424		291.98	250	239.212	234.311	235.963	236.285	235.587		538.98	573.333	614.469	608.27	608.763	613.976	-41.1356		467.1	398.611	429.561	429.278	429.278	429.561	-30.9496
	291.95	150	212.311	209.369	211.559	210.016	209.474			536.95	341.667	344.938	339.613	341.351	343.2	-3.27148		291.88	251.667	239.197	234.104	235.802	236.148	235.455		538.88	531.667	614.069	607.683	608.188	613.564	-82.4023		467	400.694	429.137	428.68	428.68	429.137	-28.443
	291.85	183.333	212.154	209.122	211.374	209.791	209.233			536.85	333.333	344.903	339.364	341.168	343.099	-11.5694		291.78	216.667	239.195	233.895	235.642	236.014	235.33		538.78	563.333	613.694	607.113	607.63	613.177	-50.3603		466.9	397.917	428.807	428.083	428.083	428.807	-30.8899
	291.75	179.167	211.998	208.873	211.189	209.565	208.99			536.75	333.333	344.875	339.11	340.983	343.003	-11.5418		291.68	230	239.223	233.704	235.501	235.901	235.229		538.68	575	613.315	606.53	607.059	612.786	-38.3148		466.8	401.389	428.609	427.486	427.486	428.609	-27.2201
	291.65	175	211.848	208.625	211.007	209.341	208.748			536.65	368.75	344.862	338.857	340.802	342.916	23.8884		291.58	228.333	239.261	233.506	235.356	235.785	235.131		538.58	578.333	612.941	605.943	606.484	612.399	-34.6072		466.7	380.555	428.598	426.889	426.889	428.598	-48.0426
	291.55	179.167	211.702	208.376	210.828	209.119	208.507			536.55	330.208	344.886	338.625	340.647	342.863	-14.6774		291.48	228.333	239.316	233.308	235.213	235.675	235.043		538.48	600	612.575	605.354	605.909	612.02	-12.5751		466.6	413.194	428.843	426.292	426.292	428.843	-15.6491
	291.45	180.555	211.561	208.128	210.652	208.898	208.267			536.45	334.375	344.903	338.37	340.474	342.799	-10.5277		291.38	255	239.39	233.11	235.073	235.57	234.967		538.38	598.333	612.212	604.756	605.324	611.643	-13.8784		466.5	412.5	429.43	425.694	425.694	429.43	-16.9303
	291.35	159.722	211.426	207.879	210.48	208.678	208.027			536.35	332.292	344.941	338.118	340.308	342.75	-12.6493		291.28	246.667	239.472	232.9	234.923	235.458	234.89		538.28	580	611.86	604.158	604.741	611.277	-31.8602		466.4	397.917	430.461	425.097	425.097	430.461	-32.5441
	291.25	148.611	211.298	207.631	210.312	208.46	207.789			536.25	354.167	344.998	337.864	340.146	342.716	9.1683		291.18	251.667	239.581	232.693	234.78	235.356	234.833		538.18	555	611.528	603.568	604.165	610.93	-56.5281		466.3	440.278	432.051	424.5	424.5	432.051	8.22644
	291.15	165.278	211.177	207.384	210.148	208.246	207.552			536.15	340.625	345.092	337.624	340.004	342.712	-4.46738		291.08	213.333	239.715	232.484	234.637	235.257	234.789		538.08	603.333	611.218	602.987	603.6	610.605	-7.88513		466.2	404.167	434.327	423.903	423.903	434.327	-30.1607
	291.05	179.167	211.062	207.137	209.987	208.032	207.316			536.05	376.042	345.204	337.376	339.86	342.72	30.8375		290.98	230	239.896	232.293	234.515	235.184	234.784		537.98	490	610.904	602.386	603.016	610.274	-120.904		466.1	407.639	437.42	423.305	423.305	437.42	-29.7807
	290.95	154.167	210.953	206.888	209.829	207.819	207.08			535.95	353.125	345.368	337.15	339.745	342.772	7.75736		290.88	228.333	240.104	232.094	234.389	235.11	234.794		537.88	576.667	610.648	601.831	602.476	610.002	-33.9816		466	436.111	441.448	422.708	422.708	441.448	-5.33646
	290.85	180.555	210.854	206.641	209.678	207.61	206.847			535.85	369.792	345.552	336.91	339.624	342.838	24.2397		290.78	216.667	240.351	231.896	234.267	235.045	234.831		537.78	538.333	610.375	601.24	601.904	609.711	-72.0412		465.9	458.333	446.51	422.111	422.111	446.51	11.8238
	290.75	170.833	210.762	206.392	209.529	207.402	206.614			535.75	309.375	345.788	336.68	339.521	342.947	-36.4128		290.68	258.333	240.649	231.704	234.154	234.995	234.907		537.68	575	610.133	600.665	601.346	609.452	-35.1331		465.8	470.139	452.666	421.514	421.514	452.666	17.4733
	290.65	191.667	210.681	206.144	209.387	207.197	206.384			535.65	348.958	346.036	336.413	339.39	343.059	2.9223		290.58	260	240.98	231.491	234.026	234.934	235.001		537.58	521.667	609.895	600.075	600.775	609.195	-88.2285		465.7	467.361	459.918	420.917	420.917	459.918	7.44284
	290.55	173.611	210.608	205.894	209.248	206.994	206.155			535.55	353.125	346.371	336.171	339.294	343.248	6.75427		290.48	256.667	241.372	231.277	233.901	234.883	235.142		537.48	548.333	609.698	599.506	600.226	608.978	-61.3648		465.6	499.305	468.207	420.319	420.319	468.207	31.0983
	290.45	170.833	210.548	205.646	209.116	206.795	205.929			535.45	337.5	346.785	335.932	339.211	343.505	-9.28458		290.38	265	241.842	231.065	233.782	234.845	235.344		537.38	556.667	609.512	598.926	599.666	608.771	-52.845		465.5	485.417	477.382	419.722	419.722	477.382	8.03427
	290.35	177.778	210.501	205.398	208.991	206.599	205.706			535.35	333.333	347.287	335.683	339.131	343.838	-13.9533		290.28	253.333	242.401	230.848	233.664	234.816	235.618		537.28	551.667	609.345	598.342	599.104	608.583	-57.6781		465.4	533.333	487.208	419.125	419.125	487.208	46.1255
	290.25	184.722	210.467	205.149	208.871	206.407	205.486			535.25	344.792	347.91	335.431	339.063	344.278	-3.11847		290.18	241.667	243.081	230.637	233.557	234.806	235.993		537.18	545	609.205	597.761	598.544	608.422	-64.2051		465.3	488.194	497.361	418.528	418.528	497.361	-9.1665
	290.15	183.333	210.448	204.9	208.759	206.218	205.271			535.15	367.708	348.701	335.187	339.018	344.87	19.0074		290.08	246.667	243.911	230.432	233.461	234.818	236.497		537.08	638.333	609.095	597.181	597.988	608.288	29.2385		465.2	500	507.441	417.93	417.93	507.441	-7.44116
	290.05	166.667	210.446	204.651	208.654	206.034	205.06			535.05	333.333	349.713	334.957	339.007	345.663	-16.3798		289.98	240	244.921	230.224	233.369	234.844	237.156		536.98	583.333	608.978	596.565	597.396	608.147	-25.6447		465.1	561.806	517.004	417.333	417.333	517.004	44.8013
	289.95	168.055	210.464	204.403	208.558	205.855	204.857			534.95	360.417	350.969	334.706	338.997	346.678	9.44757		289.88	221.667	246.161	230.019	233.287	234.892	238.022		536.88	550	608.915	595.971	596.827	608.059	-58.9154		465	519.444	525.572	416.736	416.736	525.572	-6.12738
	289.85	166.667	210.504	204.155	208.471	205.682	204.661			534.85	340.625	352.584	334.472	339.031	348.025	-11.9591		289.78	238.333	247.693	229.823	233.221	234.97	239.15		536.78	533.333	608.902	595.389	596.271	608.02	-75.5691		464.9	527.083	532.681	416.139	416.139	532.681	-5.59802
	289.75	184.722	210.569	203.907	208.393	205.514	204.475			534.75	350	354.62	334.226	339.089	349.757	-4.62042		289.68	231.667	249.563	229.619	233.154	235.063	240.584		536.68	580	608.937	594.813	595.723	608.027	-28.9374		464.8	545.139	537.921	415.542	415.542	537.921	7.2182
	289.65	170.833	210.662	203.658	208.325	205.352	204.3			534.65	371.875	357.212	333.986	339.197	352	14.663		289.58	265	251.85	229.418	233.099	235.186	242.401		536.58	556.667	609.001	594.219	595.158	608.061	-52.3341		464.7	556.25	540.964	414.944	414.944	540.964	15.2862
	289.55	184.722	210.79	203.409	208.268	205.198	204.143			534.55	359.375	360.507	333.759	339.379	354.888	-1.13229		289.48	285	254.605	229.201	233.037	235.323	244.647		536.48	568.333	609.128	593.633	594.603	608.158	-40.7946		464.6	520.833	541.604	414.347	414.347	541.604	-20.7711
	289.45	208.333	210.964	203.16	208.223	205.051	204.011			534.45	358.333	364.644	333.525	339.63	358.539	-6.31097		289.38	263.333	257.901	228.974	232.976	235.486	247.388		536.38	566.667	609.314	593.043	594.045	608.312	-42.6475		464.5	540.278	539.769	413.75	413.75	539.769	0.50842
	289.35	195.833	211.205	202.91	208.19	204.912	203.923			534.35	337.5	369.825	333.29	339.987	363.128	-32.3251		289.28	270	261.805	228.757	232.935	235.701	250.684		536.28	561.667	609.578	592.454	593.489	608.542	-47.911		464.4	529.861	535.53	413.153	413.153	535.53	-5.66925
	289.25	187.5	211.56	202.66	208.171	204.783	203.927			534.25	348.958	376.246	333.043	340.473	368.816	-27.2875		289.18	245	266.314	228.537	232.903	235.963	254.523		536.18	491.667	609.937	591.866	592.936	608.866	-118.27		464.3	531.944	529.096	412.555	412.555	529.096	2.84845
	289.15	211.111	212.125	202.411	208.168	204.666	204.114			534.15	391.667	384.167	332.803	341.155	375.815	7.49951		289.08	268.333	271.385	228.329	232.896	236.3	258.848		536.08	591.667	610.439	591.305	592.413	609.331	-18.7726		464.2	502.083	520.794	411.958	411.958	520.794	-18.7106
	289.05	212.5	213.081	202.161	208.181	204.561	204.661			534.05	393.75	393.872	332.589	342.118	384.343	-0.12161		288.98	286.667	276.811	228.11	232.892	236.708	263.432		535.98	560	611.048	590.705	591.852	609.901	-51.0482		464.1	509.722	511.032	411.361	411.361	511.032	-1.30969
	288.95	247.222	214.732	201.91	208.212	204.47	205.871			533.95	394.792	405.59	332.377	343.416	394.551	-10.7986		288.88	285	282.238	227.882	232.893	237.218	267.89		535.88	553.333	611.853	590.117	591.305	610.665	-58.52		464	469.444	500.274	410.764	410.764	500.274	-30.8301
	288.85	194.444	217.51	201.658	208.261	204.393	208.171			533.85	397.917	419.608	332.166	345.152	406.622	-21.6911		288.78	301.667	287.111	227.654	232.913	237.882	271.624		535.78	611.667	612.897	589.531	590.763	611.665	-1.22998		463.9	472.222	488.997	410.167	410.167	488.997	-16.7743
	288.75	272.222	221.912	201.408	208.335	204.34	212.054			533.75	447.917	436.17	331.957	347.449	420.678	11.747		288.68	290	290.761	227.418	232.943	238.752	273.902		535.68	586.667	614.221	588.923	590.2	612.943	-27.5538		463.8	465.278	477.649	409.569	409.569	477.649	-12.3712
	288.65	213.889	228.308	201.155	208.429	204.307	217.882			533.65	457.292	455.55	331.779	350.483	436.846	1.74188		288.58	296.667	292.721	227.188	232.998	239.935	274.164		535.58	610	615.941	588.323	589.649	614.615	-5.9408		463.7	472.917	466.632	408.972	408.972	466.632	6.28427
	288.55	252.778	236.698	200.904	208.553	204.309	225.645			533.55	476.042	477.934	331.607	354.4	455.141	-1.89215		288.48	258.333	292.989	226.954	233.073	241.547	272.278		535.48	548.333	618.15	587.715	589.092	616.774	-69.8171		463.6	466.667	456.263	408.375	408.375	456.263	10.4039
	288.45	229.167	246.43	200.652	208.704	204.349	234.681			533.45	547.917	503.437	331.446	359.387	475.495	44.4801		288.38	296.667	292.169	226.739	233.191	243.792	268.664		535.38	638.333	621.015	587.13	588.561	619.584	17.3181		463.5	456.944	446.779	407.778	407.778	446.779	10.165
	288.35	259.722	256.114	200.4	208.888	204.448	243.579			533.35	567.708	532.179	331.33	365.683	497.827	35.529		288.28	313.333	291.164	226.506	233.318	246.872	263.984		535.28	586.667	624.645	586.51	587.999	623.157	-37.9786		463.4	440.972	438.33	407.18	407.18	438.33	2.64215
	288.25	269.444	263.716	200.147	209.108	204.625	250.277			533.25	566.667	564.051	331.227	373.445	521.833	2.61542		288.18	270	290.982	226.263	233.468	251.112	258.929		535.18	570	629.303	585.91	587.46	627.753	-59.3027		463.3	452.778	430.98	406.583	406.583	430.98	21.7979
	288.15	269.444	267.159	199.894	209.367	204.92	252.659			533.15	598.958	598.892	331.123	382.852	547.163	0.06659		288.08	321.667	292.54	226.042	233.673	256.934	254.018		535.08	616.667	635.21	585.316	586.93	633.596	-18.5433		463.2	425.694	424.725	405.986	405.986	424.725	0.96906
	288.05	269.444	265.536	199.64	209.67	205.389	249.758			533.05	607.292	636.441	331.039	394.091	573.39	-29.1493		287.98	301.667	296.548	225.796	233.891	264.764	249.486		534.98	645	642.633	584.704	586.387	640.951	2.36658		463.1	427.778	419.503	405.389	405.389	419.503	8.27487
	287.95	258.333	259.909	199.387	210.023	206.112	242.547			532.95	690.625	676.176	330.961	407.242	599.894	14.4492		287.88	321.667	303.715	225.559	234.162	275.185	245.486		534.88	626.667	651.894	584.081	585.837	650.138	-25.2274		463	420.833	415.216	404.792	404.792	415.216	5.61697
	287.85	244.444	252.514	199.134	210.434	207.205	233.143			532.85	706.25	717.556	330.934	422.412	626.078	-11.3064		287.78	313.333	314.643	225.313	234.472	288.767	242.03		534.78	623.333	663.376	583.464	585.298	661.542	-40.0424		462.9	398.611	411.745	404.194	404.194	411.745	-13.1339
	287.75	247.222	245.573	198.881	210.908	208.827	223.601			532.75	748.958	759.676	330.916	439.495	651.097	-10.7178		287.68	300	329.924	225.07	234.844	306.117	239.103		534.68	663.333	677.475	582.848	584.766	675.558	-14.142		462.8	386.805	408.96	403.597	403.597	408.96	-22.1547
	287.65	244.444	240.715	198.629	211.453	211.182	215.339			532.65	830.208	801.586	330.926	458.366	674.146	28.6221		287.58	346.667	350.057	224.834	235.289	327.779	236.656		534.58	631.667	694.573	582.217	584.223	692.566	-62.9061		462.7	386.111	406.736	403	403	406.736	-20.6248
	287.55	259.722	238.862	198.377	212.079	214.527	209.01			532.55	861.458	842.187	330.985	478.793	694.378	19.2719		287.48	378.333	375.367	224.575	235.792	354.129	234.596		534.48	725	715.14	581.597	583.699	713.038	9.85999		462.6	402.778	404.955	402.403	402.403	404.955	-2.17679
	287.45	238.889	240.342	198.124	212.796	219.163	204.63			532.45	836.458	880.131	331.064	500.325	710.87	-43.6722		287.38	433.333	406.033	224.301	236.38	385.391	232.864		534.38	745	739.513	580.941	583.146	737.309	5.48675		462.5	387.5	403.515	401.805	401.805	403.515	-16.0148
	287.35	231.944	245.137	197.872	213.621	225.431	201.828			532.35	903.125	914.114	331.128	522.426	722.816	-10.9894		287.28	465	441.911	223.999	237.071	421.453	231.386		534.28	785	768.109	580.277	582.591	765.795	16.8906		462.4	395.139	402.331	401.208	401.208	402.331	-7.19217
	287.25	255.555	253.116	197.62	214.57	233.668	200.118			532.25	945.833	942.88	331.233	544.478	729.635	2.953		287.18	503.333	482.536	223.683	237.923	461.863	230.116		534.18	820	801.257	579.597	582.029	798.824	18.7427		462.3	406.25	401.334	400.611	400.611	401.334	4.91571
	287.15	269.444	264.176	197.367	215.663	244.179	199.068			532.15	943.75	965.298	331.364	565.714	730.948	-21.5481		287.08	555	527.036	223.347	239.002	505.724	229.005		534.08	885	839.143	578.902	581.463	836.583	45.8568		462.2	374.305	400.471	400.014	400.014	400.471	-26.1653
	287.05	273.611	278.268	197.113	216.934	257.182	198.379			532.05	971.875	980.425	331.493	585.264	726.654	-8.54987		286.98	540	574.108	222.987	240.409	551.665	228.007		533.98	870	881.906	578.183	580.881	879.208	-11.9064		462.1	380.555	399.7	399.417	399.417	399.7	-19.1442
	286.95	312.5	295.329	196.86	218.428	272.748	197.873			531.95	1012.5	987.602	331.641	602.215	717.028	24.8976		286.88	600	622.142	222.633	242.342	597.944	227.123		533.88	956.667	929.478	577.468	580.315	926.631	27.1882		462	377.083	398.991	398.819	398.82	398.991	-21.9081
	286.85	327.778	315.222	196.604	220.22	290.755	197.454			531.85	968.75	986.474	331.813	615.693	702.594	-17.7237		286.78	603.333	669.083	222.251	245.002	642.288	226.294		533.78	1000	981.62	576.72	579.728	978.611	18.38		461.9	375.694	398.325	398.222	398.222	398.325	-22.6303
	286.75	315.278	337.643	196.347	222.432	310.825	197.08			531.75	992.708	976.915	331.958	624.825	684.048	15.7936		286.68	748.333	712.728	221.867	248.764	682.167	225.53		533.68	1038.33	1037.96	575.954	579.138	1034.77	0.375		461.8	397.222	397.685	397.625	397.625	397.685	-0.46277
	286.65	380.555	362.117	196.091	225.267	332.3	196.733			531.65	963.542	959.218	332.118	629.067	662.269	4.32318		286.58	738.333	750.746	221.412	254.038	714.783	224.748		533.58	1135	1097.78	575.173	578.548	1094.41	37.219		461.7	378.472	397.062	397.028	397.028	397.062	-18.5903
	286.55	411.111	388.015	195.832	229.049	354.23	196.4			531.55	925	933.93	332.26	628.097	638.092	-8.93036		286.48	838.333	781.214	220.962	261.534	737.59	224.013		533.48	1185	1160.27	574.353	577.937	1156.68	24.7328		461.6	379.167	396.451	396.43	396.432	396.45	-17.2843
	286.45	436.111	414.639	195.571	234.312	375.392	196.077			531.45	982.292	902.017	332.377	621.991	612.403	80.2751		286.38	810	802.815	220.463	272.018	748.459	223.265		533.38	1291.67	1224.26	573.514	577.326	1220.44	67.4109		461.5	388.889	395.847	395.833	395.836	395.844	-6.95813
	286.35	415.278	441.388	195.309	241.883	394.36	195.763			531.35	864.583	864.729	332.53	611.228	586.032	-0.14606		286.28	820	815.477	219.978	286.54	746.334	222.559		533.28	1225	1288.44	572.632	576.695	1284.38	-63.4377		461.4	399.305	395.249	395.236	395.244	395.242	4.05615
	286.25	481.944	467.925	195.048	252.993	409.571	195.457			531.25	785.417	823.421	332.61	596.412	559.62	-38.0048		286.18	786.667	820.475	219.487	306.215	731.361	221.873		533.18	1451.67	1351.39	571.777	576.116	1347.05	100.279		461.3	396.528	394.66	394.639	394.657	394.642	1.86807
	286.15	479.167	494.5	194.784	269.376	419.537	195.154			531.15	797.917	779.57	332.641	578.418	533.793	18.3466		286.08	800	820.425	219.013	332.275	704.951	221.225		533.08	1453.33	1411.2	570.832	575.476	1406.56	42.1343		461.2	395.833	394.084	394.042	394.082	394.043	1.74927
	286.05	504.167	522.32	194.52	293.362	423.141	194.857			531.05	732.292	734.627	332.68	558.205	509.102	-2.33575		285.98	880	818.741	218.532	365.857	669.36	220.587		532.98	1391.67	1466.18	569.886	574.87	1461.2	-74.5164		461.1	391.667	393.535	393.444	393.534	393.445	-1.86859
	285.95	562.5	553.821	194.254	327.842	419.924	194.562			530.95	700	689.89	332.677	536.64	485.927	10.1102		285.88	816.667	819.042	218.011	407.927	627.211	219.927		532.88	1541.67	1514.38	568.964	574.329	1509.01	27.2878		461	381.944	393.039	392.847	393.039	392.848	-11.0951
	285.85	568.056	592.717	193.986	376.185	410.236	194.268			530.85	617.708	646.431	332.655	514.538	464.549	-28.723		285.78	861.667	824.697	217.522	459.138	581.292	219.31		532.78	1528.33	1553.86	567.983	573.781	1548.06	-25.5244		460.9	403.472	392.645	392.25	392.645	392.25	10.8274
	285.75	625	643.524	193.717	441.857	395.124	193.977			530.75	594.792	605.174	332.582	492.611	445.145	-10.3821		285.68	795	838.142	217.01	519.445	534.034	218.684		532.68	1581.67	1582.99	567.007	573.305	1576.69	-1.32556		460.8	402.083	392.436	391.653	392.436	391.653	9.64688
	285.65	752.778	710.768	193.445	527.933	376.041	193.686			530.65	578.125	566.811	332.495	471.481	427.825	11.3138		285.58	888.333	860.786	216.53	588.131	487.615	218.1		532.58	1591.67	1600.36	566.009	572.898	1593.47	-8.69312		460.7	391.667	392.557	391.055	392.557	391.056	-0.89072
	285.55	859.722	797.995	193.167	636.396	354.543	193.39			530.55	506.25	531.8	332.397	451.611	412.587	-25.5504		285.48	888.333	892.538	216.005	663.404	443.665	217.48		532.48	1551.67	1605.15	565.007	572.618	1597.54	-53.488		460.6	381.25	393.238	390.458	393.238	390.458	-11.9879
	285.45	936.111	906.744	192.884	767.318	332.103	193.091			530.45	493.75	500.425	332.255	433.33	399.349	-6.67511		285.38	875	932.003	215.48	742.66	403.435	216.868		532.38	1611.67	1597.19	564.021	572.543	1588.67	14.4755		460.5	414.583	394.827	389.861	394.827	389.861	19.7558
	285.35	1066.67	1035.83	192.597	918.278	309.961	192.789			530.35	459.375	472.781	332.105	416.873	388.014	-13.4064		285.28	1025	976.268	214.961	822.192	367.727	216.269		532.28	1595	1576.93	563.01	572.729	1567.21	18.066		460.4	418.055	397.831	389.264	397.831	389.264	20.2244
	285.25	1155.56	1180.56	192.303	1083.58	289.105	192.483			530.25	471.875	448.835	331.934	402.347	378.422	23.0398		285.18	1040	1021.02	214.369	897.32	336.83	215.605		532.18	1523.33	1545.54	562.006	573.353	1534.19	-22.2056		460.3	413.194	402.935	388.667	402.935	388.667	10.2598
	285.15	1329.17	1332.59	192.005	1254.19	270.235	192.173			530.15	414.583	428.422	331.771	389.778	370.414	-13.8385		285.08	1118.33	1061.04	213.769	962.823	310.82	214.938		532.08	1455	1504.75	561.029	574.643	1491.13	-49.7489		460.2	404.861	411.007	388.069	411.007	388.069	-6.14557
	285.05	1425	1480.06	191.698	1417.84	253.761	191.855			530.05	408.333	411.223	331.572	379.042	363.753	-2.88934		284.98	1053.33	1090.52	213.131	1013.13	289.409	214.239		531.98	1410	1456.59	560.079	576.9	1439.77	-46.5862		460.1	446.528	423.077	387.472	423.077	387.472	23.4508
	284.95	1676.39	1608.29	191.386	1559.68	239.849	191.534			529.95	428.125	396.965	331.37	370.05	358.284	31.1603		284.88	1078.33	1104.08	212.525	1043.35	272.202	213.575		531.88	1393.33	1403.41	559.146	580.513	1382.04	-10.0786		460	500	440.233	386.875	440.233	386.875	59.7673
	284.85	1712.5	1701.43	191.062	1663.92	228.432	191.201			529.85	386.458	385.29	331.18	362.635	353.835	1.16855		284.78	1083.33	1097.73	211.906	1050.04	258.601	212.903		531.78	1355	1347.62	558.219	585.987	1319.85	7.38135		459.9	499.305	463.476	386.278	463.476	386.278	35.8295
	284.75	1797.22	1745.28	190.736	1716.56	219.325	190.867			529.75	392.708	375.81	330.964	356.572	350.201	16.8987		284.68	1061.67	1070.01	211.284	1032.33	248.019	212.233		531.68	1335	1291.63	557.307	593.96	1254.98	43.3667		459.8	520.139	493.511	385.68	493.511	385.68	26.6283
	284.65	1713.89	1731.55	190.405	1709.6	212.227	190.529			529.65	375	368.194	330.752	351.688	347.259	6.80585		284.58	963.333	1022.33	210.673	992.217	239.885	211.576		531.58	1265	1237.9	556.402	605.115	1189.18	27.102		459.7	548.611	530.481	385.083	530.481	385.083	18.1303
	284.55	1579.17	1660.95	190.079	1644.1	206.809	190.196			529.55	386.458	362.099	330.53	347.77	344.858	24.3597		284.48	955	958.392	210.108	933.929	233.71	210.969		531.48	1271.67	1188.58	555.524	620.209	1123.9	83.0834		459.6	603.472	573.781	384.486	573.781	384.486	29.6916
	284.45	1518.06	1542.82	189.76	1529.73	202.736	189.871			529.45	364.583	357.256	330.315	344.663	342.907	7.32745		284.38	881.667	882.976	209.548	862.709	228.993	210.369		531.38	1173.33	1145.65	554.644	639.841	1060.45	27.6851		459.5	646.528	621.814	383.889	621.814	383.889	24.7134
	284.35	1391.67	1391.48	189.443	1381.13	199.694	189.548			529.35	365.625	353.386	330.086	342.182	341.29	12.2391		284.28	816.667	801.261	209.023	784.106	225.393	209.808		531.28	1191.67	1110.62	553.801	664.52	999.896	81.0521		459.4	687.5	672.004	383.292	672.004	383.292	15.4957
	284.25	1219.44	1222.54	189.133	1214.15	197.424	189.233			529.25	375	350.294	329.858	340.207	339.944	24.7063		284.18	786.667	717.997	208.529	703.164	222.611	209.279		531.18	1095	1084.38	552.951	694.352	942.978	10.6217		459.3	734.722	720.925	382.694	720.925	382.694	13.7975
	284.15	1068.06	1050.14	188.831	1043.16	195.714	188.927			529.15	350	347.807	329.636	338.628	338.814	2.19339		284.08	673.333	637.193	208.049	624.115	220.408	208.767		531.08	1045	1067.28	552.139	729.013	890.408	-22.2824		459.2	793.056	764.629	382.097	764.629	382.097	28.4268
	284.05	955.556	885.701	188.537	879.746	194.401	188.628			529.05	317.708	345.761	329.398	337.331	337.829	-28.0531		283.98	585	562.04	207.624	550.318	218.657	208.312		530.98	1035	1058.77	551.346	767.628	842.488	-23.7703		459.1	800	799.198	381.5	799.198	381.5	0.80194
	283.95	795.833	737.45	188.249	732.251	193.362	188.335			528.95	363.542	344.045	329.141	336.239	336.947	19.4967		283.88	511.667	494.646	207.241	483.998	217.229	207.901		530.88	1045	1057.49	550.556	808.601	799.443	-12.4876		459	854.861	821.234	380.903	821.234	380.903	33.6271
	283.85	679.167	610.147	187.969	605.52	192.513	188.051			528.85	338.542	342.619	328.912	335.343	336.189	-4.07715		283.78	421.667	436.249	206.894	426.476	216.033	207.527		530.78	1038.33	1061.26	549.763	849.775	761.248	-22.927		458.9	840.972	828.451	380.305	828.451	380.305	12.5217
	283.75	529.167	505.656	187.694	501.476	191.794	187.773			528.75	339.583	341.376	328.668	334.556	335.488	-1.79257		283.68	385	387.237	206.59	378.197	215.022	207.198		530.68	1080	1067.22	548.971	888.429	727.759	12.7838		458.8	829.861	820.04	379.708	820.04	379.708	9.82153
	283.65	411.111	423.35	187.427	419.533	191.168	187.502			528.65	335.417	340.283	328.425	333.863	334.846	-4.86667		283.58	355	347.277	206.304	338.865	214.131	206.888		530.58	1081.67	1071.9	548.163	921.317	698.75	9.76221		458.7	775.694	796.818	379.111	796.818	379.111	-21.1236
	283.55	338.889	360.913	187.166	357.399	190.607	187.238			528.55	330.208	339.302	328.18	333.237	334.245	-9.09387		283.48	281.667	315.574	206.031	307.712	213.331	206.594		530.48	1060	1071.73	547.354	945.212	673.873	-11.7307		458.6	742.361	761.058	378.514	761.058	378.514	-18.6965
	283.45	295.833	315.118	186.908	311.864	190.093	186.977			528.45	311.458	338.407	327.931	332.66	333.678	-26.9485		283.38	300	291.037	205.795	283.665	212.626	206.336		530.38	1051.67	1063.49	546.553	957.265	652.779	-11.8243		458.5	670.139	716.147	377.917	716.147	377.917	-46.0081
	283.35	251.389	282.443	186.653	279.416	189.613	186.719			528.35	351.042	337.569	327.671	332.112	333.128	13.4724		283.28	263.333	272.417	205.549	265.484	211.96	206.071		530.28	1065	1045.13	545.755	955.846	635.035	19.874		458.4	623.611	666.032	377.319	666.032	377.319	-42.4209
	283.25	259.722	259.625	186.399	256.801	189.16	186.463			528.25	347.917	336.813	327.435	331.62	332.628	11.1037		283.18	241.667	258.541	205.321	252.007	211.352	205.824		530.18	1043.33	1016.27	544.952	941.017	620.202	27.0657		458.3	613.889	614.648	376.722	614.648	376.722	-0.75879
	283.15	220.833	243.871	186.146	241.228	188.728	186.207			528.15	330.208	336.101	327.198	331.152	332.147	-5.89273		283.08	210	248.314	205.104	242.144	210.788	205.589		530.08	910	978.332	544.156	914.588	607.9	-68.3323		458.2	513.889	565.434	376.125	565.434	376.125	-51.5448
	283.05	229.167	232.986	185.894	230.507	188.315	185.953			528.05	348.958	335.417	326.95	330.694	331.673	13.5414		282.98	211.667	240.818	204.901	234.982	210.268	205.369		529.98	931.667	933.832	543.413	879.472	597.773	-2.1651		458.1	502.778	520.938	375.528	520.938	375.528	-18.16
	282.95	201.389	225.347	185.642	223.016	187.916	185.698			527.95	356.25	334.778	326.713	330.265	331.226	21.4718		282.88	220	235.286	204.698	229.758	209.774	205.15		529.88	920	885.698	542.661	838.941	589.418	34.3014		458	459.722	482.761	374.93	482.761	374.93	-23.0384
	282.85	213.889	219.817	185.391	217.622	187.531	185.445			527.85	332.292	334.173	326.482	329.857	330.798	-1.88159		282.78	230	231.144	204.491	225.9	209.298	204.928		529.78	876.667	836.754	541.913	796.139	582.527	39.9131		457.9	465.972	451.532	374.333	451.532	374.333	14.4406
	282.75	195.833	215.643	185.14	213.573	187.157	185.192			527.75	336.458	333.58	326.235	329.447	330.368	2.87857		282.68	203.333	227.968	204.278	222.986	208.838	204.701		529.68	815	789.411	541.182	753.756	576.837	25.589		457.8	388.194	427.094	373.736	427.094	373.736	-38.8993
	282.65	184.722	212.347	184.889	210.391	186.794	184.94			527.65	355.208	333.012	325.991	329.051	329.953	22.1961		282.58	218.333	225.473	204.079	220.734	208.409	204.488		529.58	786.667	745.617	540.474	713.965	572.127	41.0496		457.7	419.444	408.748	373.139	408.748	373.139	10.6962
	282.55	172.222	209.629	184.639	207.778	186.441	184.688			527.55	343.75	332.477	325.76	328.678	329.559	11.2727		282.48	226.667	223.431	203.872	218.918	207.989	204.268		529.48	711.667	706.587	539.778	678.181	568.184	5.07959		457.6	369.444	395.482	372.542	395.482	372.542	-26.0377
	282.45	165.278	207.309	184.39	205.555	186.096	184.437			527.45	311.458	331.955	325.521	328.307	329.169	-20.4964		282.38	223.333	221.706	203.661	217.403	207.581	204.044		529.38	645	673.07	539.111	647.311	564.869	-28.0703		457.5	372.222	386.212	371.944	386.212	371.944	-13.9902
	282.35	179.167	205.275	184.141	203.611	185.76	184.186			527.35	312.5	331.43	325.262	327.925	328.767	-18.9297		282.28	190	220.21	203.451	216.103	207.187	203.823		529.28	633.333	645.192	538.469	621.612	562.049	-11.8591		457.4	359.722	379.914	371.347	379.914	371.347	-20.1923
	282.25	144.444	203.461	183.891	201.879	185.428	183.935			527.25	347.917	330.922	325.004	327.552	328.374	16.9951		282.18	178.333	218.899	203.258	214.974	206.822	203.618		529.18	625	622.65	537.832	600.885	559.597	2.34949		457.3	340.278	375.716	370.75	375.716	370.75	-35.4387
	282.15	169.444	201.824	183.643	200.319	185.105	183.685			527.15	310.417	330.45	324.768	327.208	328.011	-20.0338		282.08	213.333	217.721	203.07	213.968	206.474	203.419		529.08	636.667	604.908	537.198	584.672	557.434	31.7589		457.2	370.833	372.933	370.153	372.933	370.153	-2.09952
	282.05	148.611	200.331	183.394	198.898	184.785	183.435			527.05	327.083	329.97	324.51	326.847	327.632	-2.88644		281.98	188.333	216.629	202.865	213.036	206.12	203.204		528.98	586.667	591.211	536.559	572.284	555.486	-4.54425		457.1	340.278	371.058	369.555	371.058	369.555	-30.7798
	281.95	152.778	198.964	183.145	197.598	184.472	183.185			526.95	331.25	329.512	324.261	326.504	327.27	1.73773		281.88	191.667	215.634	202.672	212.19	205.787	203.001		528.88	511.667	580.829	535.939	563.038	553.731	-69.1626		457	347.917	369.742	368.958	369.742	368.958	-21.8252
	281.85	181.944	197.704	182.897	196.4	184.163	182.935			526.85	317.708	329.069	324.015	326.168	326.916	-11.3608		281.78	196.667	214.708	202.477	211.405	205.461	202.797		528.78	568.333	573.031	535.349	556.238	552.142	-4.69757		456.9	343.75	368.756	368.361	368.756	368.361	-25.0057
	281.75	168.055	196.536	182.647	195.29	183.856	182.684			526.75	355.208	328.629	323.762	325.83	326.56	26.5797		281.68	198.333	213.842	202.28	210.672	205.141	202.59		528.68	503.333	567.12	534.736	551.217	550.639	-63.7866		456.8	348.611	367.956	367.764	367.956	367.764	-19.3446
	281.65	147.222	195.452	182.398	194.259	183.554	182.434			526.65	285.417	328.222	323.531	325.52	326.233	-42.8049		281.58	233.333	213.03	202.082	209.984	204.827	202.384		528.58	515	562.625	534.148	547.524	549.249	-47.6247		456.7	361.805	367.257	367.167	367.257	367.167	-5.45123
	281.55	152.778	194.441	182.149	193.299	183.256	182.185			526.55	330.208	327.781	323.257	325.171	325.867	2.42764		281.48	215	212.25	201.867	209.321	204.503	202.16		528.48	505	559.102	533.556	544.732	547.926	-54.1025		456.6	356.944	366.61	366.569	366.61	366.569	-9.66586
	281.45	145.833	193.495	181.901	192.401	182.961	181.935			526.45	292.708	327.377	323.012	324.854	325.534	-34.6683		281.38	198.333	211.521	201.661	208.703	204.194	201.946		528.38	493.333	556.264	532.967	542.563	546.668	-62.931		456.5	339.583	365.99	365.972	365.99	365.972	-26.4068
	281.35	170.833	192.606	181.653	191.557	182.669	181.686			526.35	307.292	326.957	322.743	324.518	325.182	-19.6657		281.28	198.333	210.839	201.462	208.125	203.899	201.74		528.28	538.333	553.895	532.382	540.812	545.466	-15.5622		456.4	330.555	365.382	365.375	365.382	365.375	-34.827
	281.25	168.055	191.768	181.403	190.761	182.378	181.435			526.25	328.125	326.555	322.483	324.195	324.843	1.56998		281.18	201.667	210.193	201.264	207.577	203.609	201.534		528.18	485	551.828	531.78	539.318	544.29	-66.8278		456.3	347.917	364.781	364.778	364.781	364.778	-16.8642
	281.15	165.278	190.976	181.154	190.008	182.09	181.185			526.15	350	326.173	322.237	323.889	324.521	23.8271		281.08	216.667	209.576	201.064	207.054	203.322	201.327		528.08	473.333	550.005	531.198	538.029	543.174	-76.6713		456.2	334.028	364.182	364.18	364.182	364.18	-30.154
	281.05	155.555	190.225	180.905	189.295	181.805	180.935			526.05	354.167	325.811	322.004	323.599	324.216	28.3557		280.98	201.667	208.981	200.856	206.548	203.033	201.112		527.98	521.667	548.346	530.621	536.87	542.096	-26.679		456.1	334.028	363.584	363.583	363.584	363.583	-29.556
	280.95	168.055	189.513	180.656	188.617	181.522	180.685			525.95	339.583	325.458	321.774	323.314	323.918	14.1252		280.88	201.667	208.419	200.656	206.07	202.755	200.905		527.88	548.333	546.788	530.024	535.781	541.032	1.54541		456	336.111	362.986	362.986	362.986	362.986	-26.8752
	280.85	154.167	188.833	180.406	187.971	181.24	180.435			525.85	342.708	325.102	321.535	323.024	323.613	17.6063		280.78	203.333	207.881	200.455	205.612	202.481	200.698		527.78	531.667	545.313	529.417	534.746	539.984	-13.6465		455.9	340.278	362.389	362.389	362.389	362.389	-22.1111
	280.75	152.778	188.185	180.158	187.354	180.96	180.186			525.75	329.167	324.754	321.298	322.738	323.314	4.41312		280.68	170	207.364	200.254	205.17	202.21	200.491		527.68	513.333	543.921	528.816	533.768	538.969	-30.5873		455.8	347.222	361.792	361.792	361.792	361.792	-14.5695
	280.65	159.722	187.564	179.909	186.763	180.683	179.936			525.65	338.542	324.402	321.053	322.446	323.009	14.1397		280.58	206.667	206.883	200.068	204.761	201.959	200.3		527.58	496.667	542.6	528.222	532.838	537.985	-45.9334		455.7	337.5	361.195	361.195	361.195	361.195	-23.6945
	280.55	159.722	186.968	179.66	186.196	180.406	179.687			525.55	343.75	324.061	320.814	322.162	322.713	19.6888		280.48	193.333	206.402	199.865	204.349	201.693	200.091		527.48	543.333	541.341	527.635	531.947	537.029	1.99194		455.6	320.833	360.597	360.597	360.597	360.597	-39.7639
	280.45	145.833	186.396	179.411	185.65	180.131	179.437			525.45	298.958	323.728	320.578	321.884	322.422	-24.77		280.38	190	205.945	199.668	203.957	201.436	199.889		527.38	476.667	540.114	527.029	531.068	536.074	-63.4468		455.5	330.555	360	360	360	360	-29.4445
	280.35	154.167	185.845	179.163	185.124	179.858	179.188			525.35	328.125	323.372	320.315	321.58	322.106	4.75296		280.28	183.333	205.504	199.473	203.578	201.184	199.688		527.28	485	538.956	526.448	530.239	535.165	-53.9556		455.4	362.5	359.403	359.403	359.403	359.403	3.09723
	280.25	163.889	185.312	178.914	184.616	179.586	178.939			525.25	315.625	323.038	320.07	321.296	321.811	-7.41303		280.18	201.667	205.081	199.281	203.214	200.937	199.491		527.18	506.667	537.833	525.865	529.429	534.269	-31.1665		455.3	359.722	358.805	358.805	358.805	358.805	0.91666
	280.15	152.778	184.797	178.665	184.124	179.315	178.689			525.15	302.083	322.7	319.817	321.007	321.51	-20.617		280.08	208.333	204.662	199.08	202.852	200.685	199.285		527.08	506.667	536.738	525.272	528.63	533.381	-30.0715		455.2	329.861	358.208	358.208	358.208	358.208	-28.3472
	280.05	158.333	184.299	178.416	183.647	179.045	178.44			525.05	310.417	322.358	319.556	320.711	321.203	-11.9411		279.98	166.667	204.252	198.875	202.496	200.431	199.076		526.98	446.667	535.675	524.679	527.847	532.507	-89.0084		455.1	330.555	357.611	357.611	357.611	357.611	-27.0556
	279.95	165.278	183.816	178.167	183.184	178.776	178.19			524.95	323.958	322.024	319.3	320.421	320.903	1.93424		279.88	180	203.874	198.691	202.169	200.199	198.887		526.88	526.667	534.665	524.11	527.104	531.672	-7.99854		455	337.5	357.014	357.014	357.014	357.014	-19.5139
	279.85	165.278	183.345	177.918	182.734	178.507	177.94			524.85	320.833	321.702	319.053	320.142	320.613	-0.86877		279.78	186.667	203.499	198.5	201.844	199.963	198.691		526.78	520	533.651	523.509	526.342	530.818	-13.6508		454.9	325	356.417	356.417	356.417	356.417	-31.4167
	279.75	156.944	182.888	177.668	182.295	178.239	177.69			524.75	336.458	321.381	318.804	319.862	320.324	15.0769		279.68	170	203.13	198.305	201.522	199.726	198.493		526.68	486.667	532.663	522.91	525.596	529.978	-45.9965		454.8	320.833	355.82	355.82	355.82	355.82	-34.9862
	279.65	161.111	182.442	177.419	181.868	177.973	177.441			524.65	333.333	321.073	318.565	319.593	320.045	12.2599		279.58	206.667	202.779	198.119	201.216	199.499	198.303		526.58	525	531.711	522.325	524.873	529.163	-6.71143		454.7	348.611	355.222	355.222	355.222	355.222	-6.61111
	279.55	168.055	182.008	177.17	181.45	177.707	177.191			524.55	312.5	320.766	318.324	319.324	319.766	-8.2663		279.48	218.333	202.418	197.915	200.899	199.255	198.094		526.48	491.667	530.765	521.724	524.145	528.343	-39.0984		454.6	321.528	354.625	354.625	354.625	354.625	-33.0972
	279.45	165.278	181.583	176.921	181.042	177.441	176.941			524.45	301.042	320.449	318.071	319.043	319.476	-19.4073		279.38	196.667	202.06	197.705	200.582	199.007	197.881		526.38	520	529.851	521.135	523.44	527.547	-9.85132		454.5	334.028	354.028	354.028	354.028	354.028	-20
	279.35	154.167	181.167	176.671	180.642	177.177	176.691			524.35	337.5	320.127	317.81	318.757	319.181	17.3728		279.28	196.667	201.719	197.506	200.281	198.772	197.677		526.28	446.667	528.944	520.536	522.731	526.749	-82.2772		454.4	324.305	353.43	353.43	353.43	353.43	-29.125
	279.25	161.111	180.761	176.423	180.251	176.913	176.442			524.25	319.792	319.83	317.572	318.494	318.909	-0.03885		279.18	186.667	201.384	197.306	199.985	198.537	197.474		526.18	460	528.081	519.965	522.058	525.988	-68.0814		454.3	325.694	352.833	352.833	352.833	352.833	-27.139
	279.15	147.222	180.363	176.173	179.867	176.65	176.192			524.15	320.833	319.525	317.324	318.221	318.628	1.30804		279.08	198.333	201.061	197.111	199.698	198.309	197.276		526.08	475	527.229	519.388	521.387	525.231	-52.2288		454.2	328.472	352.236	352.236	352.236	352.236	-23.7639
	279.05	152.778	179.972	175.925	179.49	176.388	175.943			524.05	321.875	319.223	317.076	317.95	318.349	2.65216		278.98	176.667	200.738	196.911	199.411	198.077	197.072		525.98	446.667	526.384	518.806	520.715	524.475	-79.7176		454.1	345.833	351.639	351.639	351.639	351.639	-5.80557
	278.95	150	179.589	175.676	179.12	176.126	175.694			523.95	347.917	318.923	316.829	317.681	318.071	28.9935		278.88	215	200.432	196.72	199.138	197.856	196.878		525.88	525	525.564	518.234	520.061	523.737	-0.56409		454	328.472	351.042	351.042	351.042	351.042	-22.5695
	278.85	162.5	179.212	175.427	178.756	175.865	175.445			523.85	336.458	318.642	316.598	317.428	317.812	17.8165		278.78	203.333	200.112	196.512	198.851	197.617	196.666		525.78	466.667	524.725	517.631	519.38	522.976	-58.0585		453.9	329.861	350.445	350.445	350.445	350.445	-20.5833
	278.75	165.278	178.841	175.178	178.397	175.604	175.195			523.75	320.833	318.355	316.36	317.17	317.546	2.47803		278.68	166.667	199.802	196.308	198.573	197.386	196.46		525.68	500	523.92	517.051	518.728	522.244	-23.9205		453.8	334.028	349.847	349.847	349.847	349.847	-15.8194
	278.65	143.056	178.476	174.928	178.044	175.343	174.945			523.65	323.958	318.061	316.113	316.903	317.271	5.8974		278.58	243.333	199.515	196.123	198.316	197.173	196.271		525.58	546.667	523.113	516.458	518.066	521.505	23.5534		453.7	335.417	349.25	349.25	349.25	349.25	-13.8333
	278.55	152.778	178.117	174.68	177.696	175.084	174.696			523.55	327.083	317.77	315.868	316.639	317	9.31308		278.48	218.333	199.195	195.9	198.025	196.924	196.046		525.48	483.333	522.297	515.846	517.39	520.754	-38.9641		453.6	352.083	348.653	348.653	348.653	348.653	3.43054
	278.45	141.667	177.762	174.431	177.352	174.825	174.447			523.45	315.625	317.483	315.625	316.377	316.731	-1.85831		278.38	195	198.891	195.689	197.749	196.688	195.832		525.38	530	521.516	515.259	516.742	520.033	8.48431		453.5	328.472	348.055	348.055	348.055	348.055	-19.5833
	278.35	166.667	177.413	174.183	177.014	174.566	174.199											278.28	201.667	198.602	195.489	197.488	196.464	195.63		525.28	491.667	520.724	514.653	516.079	519.298	-29.0577		453.4	363.194	347.458	347.458	347.458	347.458	15.7361
	278.25	170.833	177.067	173.933	176.678	174.307	173.949											278.18	193.333	198.314	195.286	197.226	196.237	195.424		525.18	511.667	519.956	514.062	515.434	518.584	-8.28931		453.3	334.722	346.861	346.861	346.861	346.861	-12.1389
	278.15	181.944	176.726	173.683	176.346	174.048	173.698											278.08	200	198.033	195.087	196.97	196.015	195.222		525.08	470	519.187	513.463	514.784	517.866	-49.1874		453.2	321.528	346.264	346.264	346.264	346.264	-24.7361
	278.05	176.389	176.387	173.433	176.017	173.788	173.448											277.98	188.333	197.752	194.885	196.713	195.791	195.017		524.98	490	518.442	512.88	514.153	517.169	-28.4422		453.1	339.583	345.667	345.667	345.667	345.667	-6.08337
	277.95	141.667	176.053	173.183	175.691	173.53	173.197											277.88	166.667	197.48	194.688	196.464	195.573	194.818		524.88	523.333	517.696	512.289	513.516	516.468	5.63739		453	327.083	345.07	345.07	345.07	345.07	-17.9861
	277.85	150	175.724	172.934	175.371	173.273	172.949											277.78	228.333	197.221	194.502	196.228	195.366	194.629		524.78	501.667	516.943	511.685	512.869	515.759	-15.2762		452.9	334.028	344.472	344.472	344.472	344.472	-10.4444
	277.75	168.055	175.398	172.685	175.053	173.016	172.7											277.68	191.667	196.935	194.285	195.964	195.13	194.411		524.68	518.333	516.204	511.089	512.232	515.061	2.12909		452.8	316.667	343.875	343.875	343.875	343.875	-27.2083
	277.65	145.833	175.074	172.436	174.737	172.758	172.45											277.58	196.667	196.669	194.087	195.72	194.912	194.209		524.58	526.667	515.465	510.486	511.59	514.36	11.202		452.7	325.694	343.278	343.278	343.278	343.278	-17.5834
	277.55	159.722	174.754	172.187	174.425	172.502	172.201											277.48	213.333	196.403	193.885	195.475	194.693	194.006		524.48	506.667	514.727	509.879	510.947	513.659	-8.06024		452.6	335.417	342.68	342.68	342.68	342.68	-7.26386
	277.45	137.5	174.436	171.938	174.115	172.245	171.951											277.38	195	196.131	193.676	195.223	194.465	193.794		524.38	486.667	514.002	509.281	510.313	512.97	-27.3354		452.5	338.194	342.083	342.083	342.083	342.083	-3.88895
	277.35	170.833	174.122	171.689	173.808	171.99	171.702											277.28	175	195.871	193.475	194.982	194.248	193.592		524.28	506.667	513.29	508.69	509.688	512.291	-6.62317		452.4	331.944	341.486	341.486	341.486	341.486	-9.54172
	277.25	151.389	173.809	171.439	173.502	171.733	171.452											277.18	178.333	195.622	193.284	194.752	194.04	193.399		524.18	513.333	512.574	508.09	509.058	511.607	0.75922		452.3	342.361	340.889	340.889	340.889	340.889	1.47223
	277.15	143.056	173.5	171.19	173.199	171.478	171.203											277.08	186.667	195.374	193.091	194.522	193.831	193.204		524.08	503.333	511.86	507.488	508.425	510.923	-8.5267		452.2	350	340.292	340.292	340.292	340.292	9.70831
	277.05	166.667	173.193	170.942	172.899	171.223	170.954											276.98	193.333	195.124	192.894	194.289	193.619	193.005		523.98	445	511.154	506.89	507.798	510.246	-66.1537		452.1	357.639	339.695	339.695	339.695	339.695	17.9444
	276.95	156.944	172.887	170.692	172.6	170.967	170.704											276.88	205	194.872	192.694	194.054	193.403	192.803		523.88	503.333	510.474	506.314	507.195	509.594	-7.14081		452	349.305	339.097	339.097	339.097	339.097	10.2083
	276.85	150	172.583	170.443	172.302	170.712	170.455											276.78	201.667	194.616	192.488	193.815	193.183	192.595		523.78	500	509.775	505.715	506.569	508.921	-9.77521		451.9	329.861	338.5	338.5	338.5	338.5	-8.63889
	276.75	169.444	172.282	170.194	172.007	170.457	170.205											276.68	221.667	194.363	192.284	193.578	192.964	192.389		523.68	506.667	509.081	505.118	505.946	508.252	-2.41425		451.8	331.25	337.903	337.903	337.903	337.903	-6.65277
	276.65	150	171.982	169.944	171.713	170.202	169.955											276.58	213.333	194.102	192.07	193.333	192.736	192.173		523.58	503.333	508.387	504.517	505.322	507.583	-5.05399		451.7	330.555	337.306	337.306	337.306	337.306	-6.75006
	276.55	175	171.685	169.695	171.421	169.947	169.706											276.48	176.667	193.847	191.859	193.092	192.512	191.961		523.48	463.333	507.698	503.917	504.699	506.916	-44.3647		451.6	319.444	336.708	336.708	336.708	336.708	-17.264
	276.45	169.444	171.388	169.444	171.129	169.692	169.456											276.38	191.667	193.611	191.667	192.871	192.307	191.767		523.38	503.333	507.027	503.333	504.093	506.268	-3.69394		451.5	336.111	336.111	336.111	336.111	336.111	0

## Sheet: Fig.3b,3c
Fig.3b								Fig.3c
	TiO2		Press		Natural					Stress(MPa)	error
	strain(%)	stress(MPa)	strain(%)	stress(MPa)	strain(%)	stress(MPa)			Natural	124.5	17.67
	0.000267959	24.163	0.000253073	9.95067	0.0009	0.13109			Alkali-Press	332.59	15.39
	0.000334949	24.1473	0.000253073	10.0315	0.00166	0.17595			TiO2-Reinforced	417.91	36.68
	0.000468929	24.1204	0.000379609	10.0391	0.00226	0.21036
	0.000602908	24.0878	0.000442877	9.98861	0.00284	0.24498
	0.000736888	24.1225	0.000632681	9.98996	0.00349	0.28287
	0.000870867	24.1788	0.000759218	9.95911	0.00409	0.32076
	0.001	24.1838	0.00101	10.0236	0.00466	0.35865
	0.00121	24.2113	0.00519	10.0318	0.00526	0.39676
	0.00134	24.144	0.00879	10.7673	0.00589	0.43117
	0.00161	24.2411	0.0112	11.2052	0.00652	0.47254
	0.00241	24.3572	0.01348	11.6296	0.00709	0.5174
	0.01735	28.2599	0.01582	11.9839	0.00772	0.55551
	0.02787	31.5406	0.01803	12.4194	0.00835	0.60037
	0.03182	32.6939	0.02006	12.7035	0.00897	0.64175
	0.03262	33.0186	0.02202	13.031	0.00965	0.69009
	0.03262	32.9877	0.02373	13.3195	0.01031	0.73821
	0.03262	32.9566	0.02518	13.5722	0.01094	0.78307
	0.03262	32.9591	0.02657	13.6663	0.01156	0.83142
	0.03262	32.9485	0.0279	13.8404	0.01216	0.87628
	0.03262	32.8824	0.02923	14.1236	0.01274	0.91765
	0.03262	32.9289	0.03062	14.3215	0.01328	0.95576
	0.03269	32.8932	0.03214	14.5841	0.01388	0.99713
	0.03269	32.927	0.03372	14.7327	0.01451	1.04548
	0.03276	32.8698	0.0353	15.0279	0.01508	1.09034
	0.03289	32.9344	0.03676	15.151	0.01565	1.13171
	0.03309	32.915	0.03828	15.3793	0.01625	1.18005
	0.03946	34.5306	0.0398	15.5921	0.01685	1.22491
	0.04529	36.1853	0.04144	15.7471	0.01745	1.27304
	0.04877	37.269	0.04321	15.9672	0.01808	1.3179
	0.05058	37.896	0.04505	16.3063	0.01871	1.36624
	0.05145	38.0722	0.04676	16.5559	0.01934	1.41458
	0.05152	38.0869	0.04827	16.7074	0.01996	1.46293
	0.05158	38.1144	0.04954	16.8898	0.02062	1.51127
	0.05165	38.0191	0.05068	17.0924	0.02127	1.56288
	0.05165	38.0465	0.05182	17.3108	0.02193	1.61471
	0.05178	38.1303	0.05308	17.4354	0.02253	1.66305
	0.05493	38.7076	0.05435	17.5967	0.02315	1.70791
	0.06056	40.3876	0.05574	17.8072	0.02375	1.75974
	0.06418	41.5337	0.05726	18.0367	0.02433	1.8046
	0.06612	42.1685	0.0589	18.2554	0.0249	1.84946
	0.06726	42.4656	0.06055	18.5216	0.02547	1.89432
	0.06786	42.7208	0.06213	18.6834	0.02605	1.93917
	0.06799	42.7256	0.06371	18.967	0.02665	1.98403
	0.06806	42.6844	0.06517	19.1546	0.02722	2.03216
	0.06813	42.6426	0.06656	19.3289	0.02782	2.0805
	0.0682	42.6862	0.06795	19.4285	0.02842	2.12536
	0.07007	42.9643	0.06941	19.7223	0.02899	2.1737
	0.07503	44.4965	0.07092	19.814	0.02959	2.22205
	0.07838	45.6079	0.07251	20.1221	0.03025	2.27039
	0.08106	46.4044	0.07402	20.2069	0.03087	2.32548
	0.08313	47.0468	0.07554	20.5507	0.0315	2.37731
	0.08454	47.3849	0.07719	20.7826	0.03215	2.42914
	0.08541	47.7327	0.07871	20.9575	0.03281	2.48423
	0.08588	47.9001	0.08016	21.1409	0.03346	2.53955
	0.08595	47.8962	0.08162	21.3634	0.03409	2.59116
	0.08601	47.7964	0.08294	21.5446	0.03472	2.64647
	0.08608	47.8951	0.08427	21.6308	0.03526	2.69808
	0.08615	47.821	0.0856	21.9214	0.03584	2.74294
	0.08863	48.3058	0.08712	22.0289	0.03641	2.79128
	0.09459	50.229	0.08877	22.388	0.03701	2.84311
	0.09901	51.5998	0.09041	22.5494	0.03758	2.89493
	0.10162	52.5036	0.09206	22.7406	0.03815	2.94306
	0.1029	52.8288	0.09357	22.9313	0.03873	2.99489
	0.10316	53.038	0.09497	23.2194	0.0393	3.04671
	0.10323	52.8277	0.09629	23.3653	0.0399	3.09854
	0.10323	52.9445	0.09762	23.4372	0.04053	3.15015
	0.1033	52.8749	0.09901	23.7244	0.04113	3.20546
	0.10337	52.8898	0.10047	23.859	0.04178	3.26056
	0.10343	52.8834	0.10205	24.1842	0.04241	3.31935
	0.10685	53.7185	0.1037	24.373	0.04304	3.37793
	0.11147	55.1817	0.1054	24.6154	0.04366	3.42976
	0.11469	56.306	0.10692	24.7868	0.04432	3.48834
	0.1169	57.0098	0.1085	25.0259	0.04497	3.5504
	0.11844	57.4112	0.11002	25.2162	0.0456	3.60919
	0.11944	57.7536	0.11154	25.4483	0.04617	3.6608
	0.12018	57.9772	0.11306	25.6246	0.04675	3.71263
	0.12092	58.1344	0.11439	25.8204	0.04732	3.76446
	0.12179	58.4418	0.11572	25.9251	0.04789	3.81258
	0.12286	58.6859	0.11698	26.1585	0.04844	3.86441
	0.12427	59.1457	0.11825	26.3355	0.04904	3.91624
	0.12581	59.5365	0.11958	26.4875	0.04958	3.96807
	0.12755	60.0816	0.12097	26.7584	0.05018	4.01968
	0.12929	60.64	0.12242	26.8531	0.05078	4.07499
	0.13123	61.17	0.12388	27.0708	0.05141	4.13357
	0.13311	61.7566	0.12533	27.3051	0.05201	4.18539
	0.13505	62.3452	0.12679	27.4508	0.05261	4.24049
	0.13693	62.9007	0.12818	27.7052	0.05321	4.29231
	0.1386	63.4012	0.12957	27.8674	0.05384	4.34741
	0.14021	63.8756	0.13103	28.0051	0.05446	4.4062
	0.14168	64.3238	0.13255	28.24	0.05512	4.46478
	0.14316	64.8115	0.13426	28.5084	0.05577	4.52358
	0.14456	65.2007	0.13603	28.7551	0.05645	4.58216
	0.14604	65.5587	0.13773	28.9574	0.05705	4.64073
	0.14744	65.9941	0.13919	29.2784	0.05763	4.69256
	0.14885	66.4685	0.14046	29.3609	0.0582	4.74439
	0.15033	66.9504	0.14172	29.5321	0.05875	4.79273
	0.1518	67.3116	0.14311	29.7925	0.05935	4.84086
	0.15321	67.7851	0.14469	29.9814	0.05995	4.89617
	0.15468	68.2271	0.14628	30.2328	0.06055	4.948
	0.15602	68.5998	0.14779	30.4374	0.06109	4.99961
	0.15736	69.0262	0.14931	30.549	0.06166	5.04795
	0.15883	69.4739	0.15077	30.7978	0.06226	5.09978
	0.16044	69.903	0.15216	31.0447	0.06286	5.15487
	0.16212	70.3739	0.15355	31.1849	0.06346	5.2067
	0.16392	70.9344	0.15501	31.4584	0.06412	5.26179
	0.16567	71.536	0.15653	31.6248	0.06472	5.31711
	0.16734	72.0143	0.1583	31.8579	0.06535	5.37242
	0.16895	72.4913	0.16032	32.1959	0.06597	5.42751
	0.17042	72.9813	0.16241	32.453	0.06665	5.48609
	0.17196	73.3952	0.16412	32.7453	0.06728	5.54488
	0.17364	73.8459	0.16538	32.8855	0.06794	5.60346
	0.17531	74.4048	0.16652	33.0681	0.06854	5.65877
	0.17692	74.8392	0.16753	33.1538	0.06908	5.70712
	0.17859	75.3899	0.16855	33.1986	0.06965	5.75873
	0.18014	75.8586	0.16969	33.3798	0.07023	5.80707
	0.18161	76.3561	0.17101	33.676	0.07083	5.8589
	0.18308	76.7823	0.1726	33.87	0.0714	5.91051
	0.18449	77.192	0.17437	34.1257	0.07197	5.96234
	0.18583	77.6265	0.17601	34.3521	0.07255	6.01068
	0.1873	78.0333	0.17759	34.6514	0.07315	6.06251
	0.18891	78.5505	0.17905	34.8349	0.07375	6.11412
	0.19059	79.0143	0.18044	35.0421	0.07432	6.16594
	0.19233	79.5855	0.18171	35.1982	0.07495	6.21777
	0.194	80.1121	0.1831	35.3489	0.07557	6.27286
	0.19568	80.6182	0.18449	35.5632	0.07617	6.32818
	0.19728	81.0781	0.18595	35.7752	0.07683	6.38327
	0.19889	81.5196	0.18753	36.0272	0.07748	6.44207
	0.20057	82.0682	0.18917	36.2431	0.07814	6.50064
	0.20204	82.529	0.19075	36.479	0.07876	6.55922
	0.20358	83.0501	0.1924	36.72	0.07942	6.61453
	0.20519	83.5978	0.19392	36.8573	0.08005	6.66963
	0.20693	84.059	0.19537	37.122	0.08062	6.72494
	0.20861	84.5729	0.19676	37.3273	0.08119	6.77677
	0.21021	85.0233	0.19816	37.5363	0.08174	6.82163
	0.21162	85.4503	0.19948	37.7466	0.08234	6.87324
	0.21309	85.8877	0.20088	37.9379	0.08291	6.92506
	0.2145	86.3092	0.20239	38.122	0.08348	6.97689
	0.21598	86.8586	0.20398	38.3926	0.08411	7.0285
	0.21752	87.2928	0.20549	38.6241	0.08471	7.08381
	0.21919	87.7868	0.20701	38.8631	0.08531	7.13891
	0.22093	88.308	0.2086	38.9978	0.08591	7.19073
	0.22267	88.8676	0.21011	39.31	0.08651	7.24583
	0.22442	89.3481	0.21157	39.491	0.08716	7.30114
	0.22582	89.8523	0.21296	39.7195	0.08782	7.35972
	0.2271	90.2047	0.21442	39.8872	0.08847	7.422
	0.2283	90.649	0.216	40.0679	0.08907	7.47709
	0.22957	91.0518	0.21764	40.4049	0.08973	7.5324
	0.23098	91.4328	0.21922	40.6031	0.09038	7.59446
	0.23259	91.887	0.22074	40.7962	0.09101	7.64956
	0.23433	92.5452	0.22213	41.0657	0.09161	7.70835
	0.23614	93	0.2234	41.2344	0.09218	7.75996
	0.23808	93.602	0.22473	41.3784	0.09278	7.81179
	0.23982	94.2174	0.22599	41.6313	0.09333	7.86362
	0.24136	94.6703	0.22726	41.8449	0.0939	7.91523
	0.24277	95.1056	0.22859	42.0789	0.09447	7.96706
	0.24411	95.4973	0.23011	42.2714	0.09507	8.0154
	0.24538	95.8704	0.2315	42.5385	0.09567	8.07071
	0.24672	96.2951	0.23289	42.7146	0.09627	8.1258
	0.24813	96.7882	0.23428	42.9844	0.09685	8.17763
	0.24967	97.242	0.2358	43.1892	0.09745	8.22924
	0.25121	97.7394	0.23738	43.4621	0.09807	8.28804
	0.25282	98.2356	0.23903	43.7124	0.09867	8.34313
	0.25449	98.733	0.24055	44.0198	0.09933	8.40193
	0.25624	99.244	0.242	44.2807	0.09993	8.46051
	0.25784	99.7829	0.24358	44.4678	0.10061	8.52257
	0.25952	100.272	0.2451	44.7002	0.10132	8.58463
	0.26113	100.786	0.24662	45.0149	0.10195	8.64691
	0.26287	101.349	0.2482	45.2259	0.10255	8.702
	0.26474	101.908	0.24972	45.5932	0.10312	8.75383
	0.26655	102.473	0.25117	45.7614	0.10372	8.80893
	0.26829	103.019	0.25257	45.9428	0.10426	8.86075
	0.26997	103.585	0.25396	46.2805	0.10486	8.9091
	0.27158	104.05	0.25535	46.4064	0.10544	8.96419
	0.27305	104.532	0.25674	46.592	0.10598	9.01602
	0.27446	104.903	0.25813	46.8615	0.10658	9.07133
	0.2756	105.371	0.25965	47.1443	0.10715	9.12642
	0.27667	105.636	0.26123	47.4187	0.10775	9.17825
	0.27794	106.054	0.26275	47.6234	0.10835	9.23334
	0.27935	106.484	0.26427	47.9304	0.10898	9.29214
	0.28096	106.891	0.26579	48.0962	0.10961	9.35072
	0.2827	107.556	0.26724	48.4265	0.11021	9.4093
	0.28451	108.041	0.26883	48.7053	0.11086	9.46809
	0.28631	108.666	0.27034	48.9166	0.11149	9.52667
	0.28799	109.185	0.27199	49.1863	0.11217	9.58873
	0.28953	109.762	0.27357	49.5389	0.1128	9.65101
	0.291	110.109	0.27515	49.7638	0.11343	9.71307
	0.29241	110.605	0.27673	50.0786	0.11405	9.76817
	0.29375	111.004	0.27825	50.3139	0.1146	9.82348
	0.29516	111.412	0.27952	50.5725	0.1152	9.87531
	0.29663	111.933	0.28078	50.7738	0.11575	9.92692
	0.29831	112.45	0.28211	50.9555	0.11632	9.97875
	0.30018	113.021	0.28344	51.2391	0.11689	10.0338
	0.30212	113.655	0.2849	51.4592	0.11746	10.0892
	0.3038	114.2	0.28654	51.8233	0.11804	10.141
	0.30527	114.66	0.28825	52.0904	0.11864	10.1996
	0.30661	115.087	0.29002	52.4396	0.11924	10.2549
	0.30795	115.398	0.29186	52.833	0.11981	10.31
	0.30929	115.899	0.29337	53.117	0.12044	10.3685
	0.31083	116.39	0.29464	53.4789	0.12104	10.4273
	0.31244	116.876	0.29578	53.4981	0.12166	10.4894
	0.31432	117.499	0.29692	53.6664	0.12229	10.5515
	0.31619	118.092	0.29806	53.9019	0.12295	10.6103
	0.31793	118.607	0.29938	54.2606	0.12357	10.6688
	0.31961	119.23	0.3009	54.5136	0.12425	10.7344
	0.32108	119.64	0.30255	54.7692	0.12488	10.7964
	0.32249	120.064	0.30426	55.0872	0.12548	10.8585
	0.32396	120.571	0.3059	55.4172	0.12605	10.9103
	0.32544	121.077	0.30736	55.6333	0.12663	10.9656
	0.32698	121.483	0.30869	55.9088	0.12723	11.0207
	0.32852	121.952	0.30995	56.2105	0.12775	11.0761
	0.33013	122.463	0.31128	56.4385	0.12832	11.1244
	0.33167	123.018	0.31267	56.7643	0.12892	11.1795
	0.33327	123.491	0.31406	57.1033	0.12952	11.2381
	0.33488	124.011	0.31545	57.3454	0.13012	11.2934
	0.33649	124.521	0.31691	57.5936	0.13069	11.352
	0.3381	125.087	0.31843	57.9037	0.13132	11.4108
	0.33964	125.579	0.32014	58.2904	0.13192	11.4693
	0.34125	126.081	0.32178	58.5739	0.13257	11.5314
	0.34272	126.546	0.32343	58.9219	0.1332	11.5935
	0.34426	127.05	0.32488	59.2562	0.1338	11.6523
	0.34573	127.479	0.32634	59.453	0.13443	11.7143
	0.34714	127.991	0.32786	59.8891	0.13508	11.7799
	0.34848	128.387	0.32944	60.1935	0.13576	11.8419
	0.34989	128.798	0.33115	60.5038	0.13639	11.9075
	0.35129	129.264	0.33292	60.895	0.13696	11.9628
	0.35277	129.714	0.33475	61.3181	0.13756	12.0179
	0.35438	130.187	0.33646	61.6714	0.13811	12.0732
	0.35605	130.766	0.33792	62.018	0.13868	12.125
	0.35786	131.338	0.33912	62.1753	0.13925	12.1801
	0.3598	131.941	0.34013	62.4732	0.13983	12.2354
	0.36181	132.582	0.34121	62.6699	0.14043	12.294
	0.36362	133.277	0.34234	62.8535	0.14103	12.3526
	0.36516	133.7	0.34348	63.0372	0.14163	12.4114
	0.36657	134.072	0.34487	63.338	0.1422	12.47
	0.36784	134.51	0.34633	63.5964	0.1428	12.5253
	0.36905	134.846	0.34791	64.0582	0.1434	12.5803
	0.37039	135.251	0.34962	64.3377	0.14403	12.6424
	0.37193	135.778	0.35139	64.7852	0.14465	12.7047
	0.37367	136.45	0.3531	65.0319	0.14531	12.7702
	0.37554	136.953	0.35455	65.4024	0.14596	12.8323
	0.37729	137.521	0.35588	65.667	0.14659	12.8979
	0.37896	138.032	0.35721	65.9348	0.14722	12.9564
	0.38057	138.583	0.35848	66.1294	0.14787	13.022
	0.38231	139.169	0.35987	66.585	0.1485	13.0843
	0.38392	139.602	0.36145	66.8241	0.14905	13.1428
	0.38559	140.155	0.36329	67.2808	0.14965	13.1947
	0.3872	140.595	0.36499	67.6291	0.15022	13.2498
	0.38874	141.148	0.36645	67.8977	0.15076	13.3086
	0.39022	141.671	0.36784	68.2677	0.15134	13.3636
	0.39169	142.019	0.36917	68.5738	0.15194	13.419
	0.39303	142.509	0.3705	68.7532	0.15256	13.4775
	0.3943	142.945	0.37189	69.0498	0.15314	13.5396
	0.39557	143.349	0.37328	69.3871	0.15376	13.5984
	0.39685	143.695	0.37486	69.7913	0.15439	13.657
	0.39825	144.103	0.37657	70.1024	0.15499	13.719
	0.39986	144.643	0.37822	70.5436	0.15562	13.7811
	0.40154	145.295	0.3798	70.8911	0.15627	13.8466
	0.40328	145.795	0.38132	71.1774	0.1569	13.9054
	0.40502	146.421	0.38277	71.5517	0.15755	13.971
	0.40676	146.876	0.3841	71.8649	0.15821	14.0365
	0.40837	147.417	0.38543	72.1825	0.15884	14.1021
	0.40984	147.86	0.38676	72.4309	0.15946	14.1641
	0.41118	148.357	0.38821	72.7802	0.16006	14.2229
	0.41252	148.667	0.38973	73.1513	0.16061	14.278
	0.41393	149.236	0.39125	73.5227	0.16121	14.3366
	0.41534	149.611	0.39283	73.7834	0.16175	14.3919
	0.41688	150.127	0.39448	74.2463	0.16233	14.4437
	0.41855	150.681	0.39619	74.6146	0.16293	14.5023
	0.42036	151.28	0.39777	74.9596	0.16353	14.5644
	0.42217	151.842	0.39922	75.2196	0.16413	14.6232
	0.42391	152.397	0.40061	75.5419	0.16473	14.6783
	0.42559	152.884	0.40201	75.865	0.16533	14.7371
	0.42713	153.491	0.40346	76.2277	0.16593	14.7991
	0.42853	153.896	0.40492	76.5845	0.16655	14.8612
	0.42994	154.381	0.40637	76.9187	0.16718	14.9233
	0.43141	154.895	0.4077	77.1531	0.16778	14.9853
	0.43296	155.392	0.40903	77.5366	0.16841	15.0441
	0.4347	155.915	0.41036	77.8038	0.16906	15.1131
	0.43644	156.511	0.41169	78.0458	0.16975	15.1787
	0.43825	157.052	0.41301	78.3577	0.1704	15.2477
	0.43999	157.614	0.41434	78.7835	0.171	15.3098
	0.44153	158.141	0.4158	79.0516	0.1716	15.3684
	0.443	158.627	0.41738	79.4429	0.17215	15.4237
	0.44434	159.041	0.41928	79.8354	0.17269	15.4753
	0.44575	159.522	0.42137	80.3558	0.17324	15.5306
	0.44709	159.92	0.42333	80.8426	0.17384	15.5857
	0.44843	160.377	0.42485	81.1464	0.17444	15.6445
	0.4499	160.803	0.42617	81.4041	0.17504	15.7066
	0.45131	161.304	0.42738	81.7615	0.17564	15.7651
	0.45278	161.724	0.42845	81.9943	0.17621	15.8204
	0.45432	162.23	0.42959	82.22	0.17684	15.8825
	0.45593	162.705	0.43086	82.4529	0.17744	15.9446
	0.45754	163.208	0.43225	82.8034	0.17806	16.0068
	0.45922	163.777	0.43377	83.1846	0.17869	16.0724
	0.46076	164.268	0.43554	83.5805	0.17932	16.1345
	0.46236	164.779	0.43725	84.0256	0.17992	16.1965
	0.46424	165.396	0.43902	84.3627	0.18063	16.2656
	0.46618	166.078	0.44054	84.6263	0.18128	16.3346
	0.46799	166.606	0.44205	85.0848	0.18188	16.4001
	0.46967	167.249	0.44351	85.4662	0.18245	16.4552
	0.47121	167.742	0.44503	85.7985	0.183	16.514
	0.47261	168.162	0.44655	86.1304	0.18357	16.5656
	0.47402	168.53	0.448	86.42	0.18415	16.6244
	0.47536	169.001	0.44946	86.7494	0.18475	16.683
	0.47677	169.464	0.45091	87.1706	0.18532	16.7451
	0.47824	169.883	0.4523	87.431	0.18589	16.8004
	0.47978	170.386	0.4537	87.7939	0.18649	16.859
	0.48132	170.885	0.45502	88.0836	0.18706	16.9178
	0.48293	171.383	0.45642	88.3892	0.18769	16.9798
	0.4846	171.952	0.45787	88.6746	0.18829	17.0384
	0.48628	172.478	0.45933	89.1066	0.18889	17.1004
	0.48795	173.062	0.46085	89.3493	0.18949	17.1627
	0.48956	173.541	0.46236	89.8043	0.19015	17.2283
	0.49117	174.092	0.46388	90.1494	0.1908	17.2938
	0.49271	174.523	0.4654	90.4985	0.19143	17.3594
	0.49425	175.081	0.46686	90.7808	0.19208	17.4249
	0.49579	175.54	0.46818	91.1586	0.19271	17.4939
	0.49733	176.034	0.46958	91.4501	0.19331	17.556
	0.49881	176.636	0.4709	91.7918	0.19391	17.6146
	0.50028	177.037	0.4723	92.0162	0.19451	17.6769
	0.50169	177.449	0.47369	92.4008	0.19508	17.732
	0.50309	177.906	0.47521	92.75	0.19563	17.7873
	0.50457	178.378	0.47673	93.0908	0.19623	17.8458
	0.50617	178.843	0.47831	93.4288	0.19677	17.9012
	0.50792	179.443	0.47983	93.7666	0.19737	17.9597
	0.50986	180.023	0.48134	94.1885	0.19797	18.0218
	0.51187	180.637	0.4828	94.5858	0.19857	18.0839
	0.51368	181.324	0.48425	94.7985	0.1992	18.1461
	0.51529	181.735	0.48565	95.1594	0.19977	18.2047
	0.51663	182.161	0.48704	95.4385	0.2004	18.2668
	0.51783	182.581	0.48849	95.8532	0.20103	18.3323
	0.5191	182.955	0.49008	96.1917	0.20165	18.3979
	0.52038	183.322	0.49172	96.5575	0.20225	18.4602
	0.52172	183.773	0.49337	96.9363	0.20291	18.5257
	0.52312	184.217	0.49495	97.3119	0.20359	18.5945
	0.52473	184.775	0.49647	97.6516	0.20422	18.6636
	0.52641	185.294	0.49792	97.9978	0.20485	18.7258
	0.52815	185.847	0.49931	98.3525	0.20539	18.7844
	0.52989	186.36	0.50064	98.6031	0.20596	18.8395
	0.53156	186.953	0.50197	98.9267	0.20651	18.8948
	0.5331	187.463	0.5033	99.1653	0.20714	18.9534
	0.53458	187.913	0.50463	99.5206	0.20771	19.0122
	0.53605	188.404	0.50596	99.7886	0.20828	19.0708
	0.53766	188.859	0.50735	100.218	0.20888	19.1293
	0.53927	189.367	0.50874	100.483	0.20945	19.1881
	0.54088	189.89	0.51019	100.756	0.21005	19.2502
	0.54248	190.444	0.51178	101.236	0.21063	19.3123
	0.54416	190.959	0.51336	101.622	0.21123	19.3711
	0.5459	191.466	0.51494	101.918	0.21188	19.4331
	0.54751	191.969	0.51652	102.29	0.21248	19.4987
	0.54912	192.524	0.51804	102.679	0.21308	19.5607
	0.55059	193.055	0.51956	103.045	0.21374	19.6263
	0.552	193.443	0.52114	103.461	0.21442	19.6953
	0.5534	193.868	0.52272	103.849	0.2151	19.7678
	0.55488	194.348	0.5243	104.192	0.21575	19.8368
	0.55655	194.839	0.52576	104.584	0.21633	19.8954
	0.55823	195.424	0.52721	104.883	0.21687	19.954
	0.55997	196.006	0.52867	105.179	0.21747	20.0128
	0.56164	196.495	0.53012	105.508	0.21805	20.0679
	0.56318	197.054	0.53158	105.878	0.21865	20.1302
	0.56466	197.424	0.53303	106.173	0.21922	20.1887
	0.56613	197.906	0.53462	106.521	0.21979	20.2438
	0.56754	198.359	0.53626	106.888	0.22039	20.3061
	0.56894	198.78	0.53778	107.32	0.22102	20.3682
	0.57055	199.263	0.53923	107.678	0.22159	20.4268
	0.57223	199.831	0.5405	107.961	0.22219	20.489
	0.57397	200.393	0.54177	108.229	0.22285	20.5511
	0.57578	200.997	0.54303	108.474	0.22345	20.6167
	0.57745	201.387	0.54436	108.725	0.22407	20.6787
	0.57913	202.021	0.54594	109.145	0.22473	20.7443
	0.58073	202.534	0.54771	109.591	0.22535	20.8098
	0.58234	203.067	0.54955	110.002	0.22604	20.8788
	0.58388	203.518	0.55113	110.448	0.22669	20.9444
	0.58536	203.982	0.55265	110.661	0.22732	21.0134
	0.58676	204.328	0.55404	111.033	0.22789	21.072
	0.5881	204.704	0.55537	111.333	0.22849	21.1308
	0.58944	205.089	0.55657	111.616	0.22906	21.1894
	0.59078	205.564	0.55784	111.851	0.22964	21.2447
	0.59212	206.017	0.55916	112.204	0.23018	21.2998
	0.5936	206.429	0.56056	112.54	0.23078	21.3551
	0.59514	206.953	0.56233	112.938	0.23138	21.4137
	0.59661	207.374	0.56429	113.494	0.23195	21.4757
	0.59808	207.782	0.56619	113.941	0.23255	21.5345
	0.59949	208.217	0.56783	114.305	0.23318	21.5966
	0.6009	208.606	0.56929	114.624	0.23378	21.6587
	0.60251	209.092	0.57049	114.901	0.23441	21.7207
	0.60425	209.676	0.57169	115.158	0.23501	21.7828
	0.60626	210.245	0.57289	115.417	0.23564	21.8451
	0.60827	211.063	0.57403	115.738	0.23624	21.9071
	0.61014	211.524	0.5753	115.887	0.23689	21.9727
	0.61168	212.061	0.57675	116.33	0.23757	22.0417
	0.61302	212.388	0.57833	116.665	0.23823	22.1107
	0.61436	212.793	0.57985	117.094	0.23883	22.1763
	0.61577	213.171	0.58137	117.398	0.23943	22.2349
	0.61738	213.755	0.58289	117.667	0.24003	22.2902
	0.61899	214.181	0.58441	118.031	0.24057	22.3487
	0.62053	214.586	0.58586	118.444	0.24115	22.4073
	0.62207	215.031	0.58738	118.783	0.24172	22.4592
	0.62361	215.554	0.58884	119.117	0.24229	22.5179
	0.62515	216.044	0.59036	119.441	0.24286	22.5765
	0.62669	216.51	0.59187	119.82	0.24346	22.6351
	0.62836	216.95	0.59339	120.178	0.24406	22.6972
	0.63004	217.443	0.5951	120.553	0.24464	22.756
	0.63198	217.987	0.59681	121.016	0.24526	22.8145
	0.63413	218.694	0.59839	121.405	0.24589	22.8801
	0.63614	219.322	0.59985	121.727	0.24655	22.9456
	0.63774	219.845	0.60111	121.974	0.24715	23.0147
	0.63902	220.146	0.60238	122.251	0.24777	23.0767
	0.64015	220.451	0.6037	122.578	0.24843	23.1423
	0.64129	220.658	0.60516	122.956	0.24905	23.208
	0.64243	220.972	0.60674	123.321	0.24971	23.2736
	0.64377	221.308	0.60839	123.643	0.25034	23.3356
	0.64525	221.747	0.61003	124.053	0.25091	23.3977
	0.64699	222.267	0.61155	124.406	0.25145	23.453
	0.64893	222.85	0.61294	124.762	0.25203	23.5081
	0.65081	223.475	0.61427	125.004	0.2526	23.5634
	0.65241	223.921	0.6156	125.34	0.25317	23.6185
	0.65389	224.31	0.61699	125.627	0.25375	23.6773
	0.65523	224.673	0.61851	125.975	0.25435	23.7359
	0.6565	225.019	0.62003	126.39	0.25492	23.7945
	0.65784	225.3	0.62167	126.662	0.25549	23.8533
	0.65925	225.77	0.62325	127.078	0.25615	23.9153
	0.66079	226.14	0.6249	127.419	0.25675	23.9774
	0.66246	226.608	0.62648	127.823	0.25732	24.0394
	0.66414	227.067	0.628	128.141	0.25797	24.1015
	0.66581	227.636	0.62952	128.57	0.25857	24.1673
	0.66749	228.145	0.6311	128.903	0.25923	24.2328
	0.66909	228.519	0.63262	129.224	0.25988	24.2984
	0.67063	228.976	0.63407	129.614	0.26054	24.3674
	0.67218	229.415	0.63534	129.868	0.26119	24.4329
	0.67365	229.791	0.6366	130.156	0.26179	24.4985
	0.67519	230.187	0.63787	130.409	0.26239	24.5571
	0.6768	230.639	0.63913	130.729	0.26294	24.6124
	0.67847	231.122	0.64053	131.014	0.26351	24.6675
	0.68028	231.592	0.64192	131.312	0.26408	24.7228
	0.68196	232.046	0.64337	131.587	0.26468	24.7814
	0.68356	232.564	0.64477	131.95	0.26525	24.8399
	0.6851	233.017	0.64616	132.328	0.26583	24.8987
	0.68658	233.422	0.64761	132.642	0.26643	24.9573
	0.68805	233.725	0.649	132.981	0.26703	25.0194
	0.68953	234.024	0.65052	133.336	0.26763	25.0782
	0.69107	234.484	0.65198	133.645	0.26823	25.1402
	0.69274	234.972	0.6535	134.032	0.26885	25.2023
	0.69448	235.51	0.65514	134.414	0.26948	25.2644
	0.69616	235.979	0.65679	134.801	0.27011	25.3266
	0.6977	236.422	0.65831	135.139	0.27076	25.3922
	0.69911	236.79	0.65976	135.475	0.27142	25.4645
	0.70045	237.066	0.66122	135.744	0.27207	25.5335
	0.70179	237.403	0.6628	136.102	0.27267	25.5991
	0.70306	237.703	0.66444	136.51	0.27325	25.6544
	0.70446	237.985	0.66609	136.966	0.27385	25.7095
	0.70594	238.412	0.66767	137.274	0.27442	25.7683
	0.70755	238.897	0.66919	137.706	0.27496	25.8234
	0.70909	239.401	0.67052	137.927	0.27554	25.8787
	0.71049	239.7	0.67178	138.281	0.27611	25.9372
	0.71197	240.053	0.67305	138.523	0.27674	25.9993
	0.71358	240.466	0.67438	138.859	0.27731	26.0616
	0.71532	240.96	0.67589	139.179	0.27791	26.1202
	0.71706	241.396	0.67792	139.681	0.27848	26.1787
	0.71873	241.988	0.68026	140.247	0.27908	26.241
	0.72041	242.337	0.68241	140.789	0.27968	26.2996
	0.72208	242.761	0.68393	141.155	0.28034	26.3651
	0.72376	243.312	0.68507	141.358	0.28096	26.4307
	0.72543	243.743	0.68602	141.488	0.28156	26.4928
	0.72704	244.142	0.68697	141.751	0.28225	26.5618
	0.72865	244.598	0.68791	141.943	0.28287	26.6273
	0.73019	244.996	0.68912	142.092	0.28353	26.6964
	0.7316	245.311	0.69051	142.508	0.28418	26.7654
	0.733	245.691	0.69209	142.837	0.28481	26.8309
	0.73441	246.043	0.6938	143.252	0.28538	26.8895
	0.73575	246.324	0.69544	143.582	0.28593	26.9448
	0.73722	246.693	0.6969	143.95	0.2865	26.9999
	0.73883	247.146	0.69829	144.256	0.28707	27.0552
	0.74057	247.557	0.69962	144.555	0.28767	27.1138
	0.74238	248.084	0.70101	144.878	0.28825	27.1726
	0.74406	248.559	0.70253	145.268	0.28887	27.2347
	0.74566	248.912	0.70405	145.497	0.28942	27.2967
	0.74727	249.355	0.70557	145.922	0.29005	27.3588
	0.74895	249.771	0.70715	146.258	0.29067	27.4211
	0.75049	250.1	0.70879	146.705	0.29127	27.4866
	0.75209	250.498	0.71031	147.029	0.29193	27.5487
	0.75377	250.799	0.71183	147.359	0.29255	27.6142
	0.75544	251.257	0.71322	147.728	0.29318	27.6833
	0.75712	251.704	0.71461	147.991	0.29384	27.7488
	0.75866	252.053	0.71601	148.298	0.29452	27.8178
	0.76013	252.402	0.71733	148.554	0.29512	27.8834
	0.76154	252.711	0.71879	148.872	0.29575	27.9489
	0.76288	253.01	0.72037	149.18	0.29632	28.0075
	0.76429	253.216	0.72195	149.638	0.29692	28.0663
	0.76576	253.709	0.72347	149.988	0.29749	28.1249
	0.7675	254.214	0.72499	150.349	0.29804	28.1802
	0.76944	254.728	0.72644	150.677	0.29864	28.2353
	0.77145	255.332	0.7279	150.91	0.29924	28.2939
	0.77333	255.864	0.72936	151.198	0.29981	28.3527
	0.77494	256.256	0.73081	151.609	0.30041	28.4147
	0.77621	256.561	0.73227	151.97	0.30101	28.4768
	0.77742	256.766	0.73385	152.386	0.30161	28.5356
	0.77856	256.981	0.73543	152.687	0.30218	28.5942
	0.77969	257.253	0.73707	153.043	0.30281	28.6562
	0.78103	257.595	0.73866	153.396	0.30344	28.7218
	0.78251	258.024	0.74017	153.794	0.30406	28.7873
	0.78425	258.432	0.7415	153.999	0.30472	28.8529
	0.78613	258.954	0.74277	154.346	0.30537	28.9219
	0.78793	259.502	0.74397	154.574	0.30605	28.9909
	0.78954	259.914	0.74524	154.772	0.30668	29.0565
	0.79095	260.15	0.74656	155.174	0.30731	29.122
	0.79229	260.519	0.74808	155.452	0.30785	29.1808
	0.7937	260.818	0.74954	155.797	0.30845	29.2394
	0.79517	261.236	0.75099	156.065	0.309	29.298
	0.79658	261.531	0.75251	156.446	0.30957	29.3533
	0.79805	261.89	0.75403	156.805	0.31015	29.4119
	0.79959	262.223	0.75561	157.203	0.31072	29.4707
	0.80127	262.715	0.75713	157.512	0.31135	29.5292
	0.80301	263.141	0.75852	157.803	0.31189	29.5878
	0.80482	263.679	0.75998	158.166	0.31255	29.6501
	0.80656	264.091	0.76143	158.436	0.31312	29.7122
	0.80817	264.487	0.76295	158.691	0.31372	29.7742
	0.80971	264.858	0.76441	159.044	0.31435	29.8398
	0.81131	265.273	0.76586	159.334	0.31497	29.9018
	0.81299	265.685	0.76744	159.733	0.3156	29.9674
	0.8148	266.134	0.76896	160.11	0.31623	30.0364
	0.81667	266.688	0.77054	160.39	0.31691	30.1019
	0.81862	267.221	0.772	160.712	0.31754	30.1745
	0.82042	267.7	0.77345	161.07	0.31819	30.24
	0.8219	268.033	0.77478	161.331	0.31876	30.3021
	0.8231	268.278	0.77611	161.639	0.31931	30.3609
	0.82411	268.447	0.77769	161.964	0.31991	30.4195
	0.82518	268.581	0.77934	162.241	0.32045	30.478
	0.82639	268.878	0.78092	162.777	0.32103	30.5333
	0.82766	269.086	0.78244	163.102	0.3216	30.5919
	0.82913	269.49	0.78396	163.453	0.32217	30.6507
	0.83074	269.917	0.78541	163.757	0.3228	30.7128
	0.83248	270.331	0.7868	164.091	0.32337	30.7783
	0.83429	270.864	0.78826	164.251	0.32397	30.8369
	0.8361	271.359	0.78971	164.646	0.3246	30.9025
	0.83791	271.816	0.79129	164.974	0.3252	30.9715
	0.83952	272.193	0.793	165.315	0.3258	31.0303
	0.84099	272.514	0.79465	165.744	0.3264	31.0923
	0.8424	272.856	0.79617	166.086	0.32703	31.1579
	0.8438	273.221	0.79756	166.327	0.32768	31.2269
	0.84541	273.603	0.79882	166.604	0.32836	31.2994
	0.84715	274.067	0.80022	166.847	0.32902	31.3717
	0.84903	274.505	0.80167	167.165	0.32965	31.4373
	0.85064	274.918	0.80319	167.556	0.33022	31.4995
	0.85204	275.159	0.80471	167.871	0.33082	31.5616
	0.85345	275.491	0.80629	168.25	0.33139	31.6202
	0.85472	275.737	0.80787	168.648	0.33194	31.6755
	0.85613	276.072	0.80952	168.956	0.33251	31.7376
	0.8576	276.432	0.81103	169.23	0.33308	31.7961
	0.85928	276.846	0.81236	169.583	0.33368	31.8549
	0.86109	277.271	0.81363	169.743	0.33425	31.917
	0.86296	277.741	0.81483	170.069	0.33485	31.9791
	0.86477	278.258	0.81616	170.357	0.33545	32.0411
	0.86651	278.741	0.81749	170.62	0.33605	32.0999
	0.86819	279.138	0.81888	170.836	0.33668	32.1655
	0.86973	279.575	0.8204	171.161	0.33731	32.2345
	0.87107	279.791	0.82204	171.524	0.33794	32.3
	0.87241	280.026	0.82375	172.049	0.33859	32.3656
	0.87375	280.226	0.8254	172.274	0.33922	32.4381
	0.87522	280.583	0.82691	172.589	0.33987	32.5037
	0.87676	281.002	0.82818	172.846	0.3405	32.5727
	0.87837	281.398	0.82938	173.14	0.34113	32.6382
	0.87998	281.82	0.83058	173.272	0.3417	32.6968
	0.88172	282.179	0.83191	173.644	0.34227	32.7589
	0.88346	282.657	0.83337	173.941	0.34285	32.8177
	0.885	283.007	0.83501	174.307	0.34339	32.8728
	0.88654	283.394	0.83666	174.684	0.34399	32.9348
	0.88802	283.667	0.83824	174.983	0.34459	32.9969
	0.88949	284.014	0.83976	175.297	0.34516	33.0557
	0.8911	284.363	0.84128	175.658	0.34574	33.1143
	0.89271	284.701	0.8428	175.974	0.34634	33.1763
	0.89425	285.184	0.84431	176.301	0.34694	33.2419
	0.89572	285.437	0.84583	176.645	0.34754	33.3041
	0.89719	285.811	0.84748	176.884	0.34816	33.3697
	0.8986	286.118	0.84912	177.334	0.34879	33.4352
	0.90001	286.287	0.85077	177.623	0.34942	33.5008
	0.90148	286.636	0.85235	178.1	0.35005	33.5698
	0.90296	287.054	0.8538	178.295	0.3507	33.6388
	0.90456	287.362	0.8552	178.601	0.35135	33.7079
	0.90644	287.81	0.85652	178.923	0.35201	33.7802
	0.90852	288.454	0.85785	179.131	0.35261	33.8457
	0.91066	289.047	0.85912	179.368	0.35321	33.9113
	0.91254	289.515	0.86032	179.597	0.35378	33.9701
	0.91408	289.797	0.86165	179.768	0.35433	34.0286
	0.91542	290.031	0.8631	180.126	0.35495	34.084
	0.91655	290.261	0.86475	180.554	0.3555	34.146
	0.91769	290.379	0.86646	180.923	0.3561	34.2046
	0.9189	290.55	0.86823	181.251	0.35667	34.2634
	0.92031	290.847	0.86994	181.65	0.35727	34.3289
	0.92178	291.201	0.87146	181.878	0.3579	34.3945
	0.92345	291.55	0.87278	182.26	0.3585	34.46
	0.92526	291.962	0.87411	182.456	0.35913	34.5221
	0.927	292.512	0.87531	182.645	0.35973	34.5876
	0.92868	292.921	0.87645	182.922	0.36038	34.6532
	0.93029	293.296	0.87778	183.22	0.36098	34.7222
	0.93203	293.687	0.87924	183.438	0.36166	34.7878
	0.9337	294.061	0.88088	183.795	0.36232	34.8638
	0.93538	294.402	0.88259	184.114	0.36297	34.9328
	0.93712	294.809	0.8843	184.539	0.3636	35.0018
	0.93873	295.147	0.88588	184.944	0.3642	35.0604
	0.94027	295.53	0.88734	185.305	0.36477	35.1225
	0.94174	295.744	0.88866	185.543	0.36535	35.1845
	0.94308	296.112	0.88993	185.742	0.36592	35.2433
	0.94442	296.348	0.89126	186.016	0.36649	35.2984
	0.94583	296.507	0.89271	186.205	0.36706	35.3572
	0.94724	296.85	0.8943	186.534	0.36764	35.4158
	0.94884	297.172	0.896	186.974	0.36826	35.4813
	0.95045	297.547	0.89771	187.3	0.36889	35.5469
	0.95213	297.896	0.89936	187.685	0.36946	35.609
	0.9538	298.326	0.90081	187.908	0.37004	35.6712
	0.95548	298.665	0.9022	188.23	0.37064	35.7333
	0.95702	299.08	0.90353	188.406	0.37126	35.7953
	0.95849	299.38	0.90486	188.644	0.37192	35.8609
	0.95983	299.597	0.90625	188.925	0.37255	35.9299
	0.96117	299.803	0.90771	189.227	0.3732	35.9955
	0.96251	300.08	0.90923	189.592	0.37385	36.068
	0.96398	300.339	0.91081	189.827	0.37451	36.1403
	0.96546	300.607	0.91245	190.241	0.37514	36.2093
	0.96706	301.077	0.9141	190.678	0.37574	36.2716
	0.96881	301.449	0.91581	190.904	0.37631	36.3302
	0.97048	301.779	0.91739	191.299	0.37688	36.3888
	0.97216	302.266	0.91884	191.452	0.78635	79.32
	0.97376	302.567	0.92017	191.824	0.7869	79.3751
	0.9753	302.866	0.92144	191.976	0.78747	79.4339
	0.97678	303.207	0.92277	192.208	0.78805	79.4924
	0.97825	303.451	0.92409	192.554	0.78865	79.551
	0.97979	303.747	0.92542	192.739	0.78925	79.6098
	0.9814	304.139	0.92682	193.005	0.78985	79.6719
	0.98314	304.492	0.92814	193.25	0.79045	79.7339
	0.98488	304.93	0.92941	193.51	0.79102	79.796
	0.98656	305.299	0.93067	193.649	0.79165	79.8583
	0.98823	305.587	0.93213	194.05	0.79227	79.9273
	0.98977	305.945	0.93377	194.325	0.79293	79.9929
	0.99125	306.303	0.93567	194.71	0.79355	80.0619
	0.99272	306.492	0.93782	195.278	0.79421	80.1307
	0.99413	306.739	0.93972	195.654	0.79489	80.2032
	0.99554	306.979	0.94124	195.969	0.79549	80.2757
	0.99694	307.301	0.94244	196.161	0.79609	80.3378
	0.99835	307.536	0.94358	196.383	0.79666	80.3964
	0.99982	307.879	0.94478	196.538	0.79721	80.4482
	1.0013	308.188	0.94605	196.739	0.79775	80.5035
	1.00284	308.5	0.94738	197.05	0.79835	80.5656
	1.00438	308.915	0.94877	197.341	0.79895	80.6276
	1.00599	309.144	0.95022	197.507	0.79953	80.6862
	1.00759	309.485	0.95181	197.868	0.8001	80.745
	1.0092	309.811	0.95358	198.219	0.8007	80.8036
	1.01081	310.13	0.95541	198.579	0.80133	80.8691
	1.01248	310.495	0.95718	199.033	0.80193	80.9314
	1.01416	310.814	0.95883	199.327	0.80253	80.9935
	1.01583	311.204	0.96028	199.61	0.80315	81.0555
	1.01758	311.684	0.96155	199.864	0.80375	81.1211
	1.01918	311.901	0.96275	200.007	0.80435	81.1831
	1.02072	312.203	0.96402	200.249	0.80501	81.2487
	1.02226	312.545	0.96535	200.439	0.80572	81.3212
	1.02387	312.826	0.9668	200.724	0.80637	81.3937
	1.02541	313.169	0.96832	200.968	0.80695	81.4627
	1.02695	313.387	0.96984	201.362	0.80755	81.5213
	1.02856	313.749	0.97136	201.583	0.80812	81.5799
	1.03017	314.061	0.97281	201.857	0.80869	81.6387
	1.03178	314.41	0.97433	202.199	0.80924	81.6973
	1.03332	314.728	0.97585	202.468	0.80984	81.7491
	1.03486	314.962	0.9773	202.784	0.81044	81.8077
	1.0362	315.213	0.97888	203.066	0.81101	81.8697
	1.03754	315.36	0.9804	203.331	0.81161	81.932
	1.03894	315.636	0.98192	203.705	0.81218	81.9906
	1.04049	315.956	0.98344	203.916	0.81278	82.0492
	1.04236	316.362	0.98483	204.278	0.81338	82.1115
	1.04437	316.761	0.98616	204.376	0.81404	82.177
	1.04631	317.287	0.98743	204.646	0.81466	82.2425
	1.04799	317.596	0.98869	204.893	0.81526	82.3081
	1.04946	317.863	0.99015	205.139	0.81592	82.3736
	1.05074	318.026	0.99166	205.398	0.81655	82.4427
	1.05194	318.199	0.99331	205.71	0.81723	82.5117
	1.05321	318.382	0.99502	206.016	0.81785	82.5807
	1.05455	318.607	0.99673	206.306	0.81848	82.6463
	1.05596	318.85	0.99831	206.597	0.81903	82.7014
	1.05757	319.099	0.99976	206.983	0.8196	82.7567
	1.05951	319.55	1.00109	207.177	0.82017	82.8153
	1.06159	320.06	1.00242	207.394	0.82072	82.8706
	1.06366	320.52	1.00362	207.585	0.82135	82.9257
	1.06541	320.843	1.00489	207.79	0.82192	82.9877
	1.06688	321.071	1.00622	208.003	0.82249	83.0465
	1.06822	321.282	1.00774	208.287	0.82309	83.1051
	1.06949	321.37	1.00938	208.562	0.82366	83.1672
	1.0707	321.565	1.01115	208.986	0.82426	83.2225
	1.0719	321.653	1.01292	209.353	0.82486	83.2845
	1.07324	321.84	1.01457	209.659	0.82549	83.3501
	1.07472	322.128	1.01621	209.937	0.82609	83.4121
	1.07626	322.446	1.01773	210.19	0.82672	83.4777
	1.07787	322.735	1.01912	210.539	0.8274	83.5467
	1.07954	323.069	1.02045	210.688	0.82803	83.6158
	1.08115	323.341	1.02178	210.909	0.82871	83.6848
	1.08276	323.696	1.02311	211.15	0.82931	83.7503
	1.08436	324.021	1.0245	211.441	0.82994	83.8159
	1.08604	324.352	1.02589	211.568	0.83051	83.8745
	1.08765	324.64	1.02716	211.843	0.83111	83.9333
	1.08925	325.014	1.02855	212.118	0.83168	83.9918
	1.09086	325.17	1.02994	212.259	0.83231	84.0539
	1.09254	325.436	1.03146	212.593	0.83285	84.1092
	1.09428	325.808	1.03298	212.846	0.83343	84.1643
	1.09602	326.152	1.03443	213.139	0.834	84.2231
	1.09769	326.466	1.03583	213.401	0.8346	84.2817
	1.09917	326.685	1.03715	213.623	0.8352	84.3437
	1.10058	326.915	1.03842	213.776	0.8358	84.406
	1.10192	327.093	1.03981	214.022	0.83648	84.4716
	1.10339	327.347	1.04139	214.283	0.83708	84.5406
	1.105	327.564	1.04291	214.652	0.83771	84.6027
	1.10667	327.72	1.04456	214.829	0.83836	84.6612
	1.10835	328.134	1.0462	215.311	0.83899	84.7268
	1.11009	328.521	1.04778	215.503	0.83965	84.7923
	1.11163	328.71	1.0493	215.766	0.84027	84.8614
	1.1131	328.96	1.05076	216.059	0.8409	84.9269
	1.11451	329.245	1.05234	216.272	0.84153	84.9925
	1.11598	329.402	1.05405	216.595	0.8421	85.0512
	1.11746	329.692	1.05569	216.93	0.84267	85.1063
	1.119	329.976	1.05734	217.235	0.84327	85.1651
	1.12061	330.214	1.05886	217.54	0.84385	85.2237
	1.12221	330.515	1.06012	217.728	0.84442	85.2788
	1.12395	330.848	1.06139	217.885	0.84499	85.3376
	1.1257	331.139	1.06272	218.096	0.84559	85.3962
	1.1273	331.563	1.0643	218.36	0.84619	85.455
	1.12891	331.779	1.06619	218.702	0.84676	85.5101
	1.13059	332.079	1.06809	219.084	0.84736	85.5721
	1.13233	332.405	1.06967	219.406	0.84799	85.6377
	1.13394	332.702	1.071	219.643	0.84862	85.7
	1.13541	333.006	1.07208	219.823	0.84927	85.769
	1.13682	333.187	1.07309	219.918	0.84987	85.8345
	1.13822	333.372	1.07404	219.962	0.85053	85.9001
	1.13956	333.528	1.07518	220.158	0.85118	85.9656
	1.14097	333.688	1.07663	220.306	0.85184	86.0379
	1.14238	333.885	1.07828	220.647	0.85246	86.107
	1.14378	334.143	1.08024	221.125	0.85306	86.1658
	1.14526	334.364	1.08233	221.492	0.85364	86.2243
	1.14673	334.644	1.08423	221.832	0.85418	86.2829
	1.14821	334.884	1.08587	222.204	0.85478	86.3417
	1.14975	335.108	1.08726	222.43	0.85538	86.3968
	1.15129	335.455	1.08853	222.559	0.85593	86.4556
	1.15283	335.665	1.08967	222.826	0.8565	86.5107
	1.15444	335.92	1.09074	222.956	0.85707	86.566
	1.15611	336.222	1.09194	223.02	0.85767	86.6246
	1.15785	336.542	1.09321	223.268	0.85827	86.6867
	1.15953	336.957	1.09473	223.499	0.8589	86.7489
	1.16107	337.229	1.09631	223.809	0.85953	86.8145
	1.16254	337.431	1.09796	224.039	0.86013	86.8765
	1.16415	337.651	1.09947	224.326	0.86075	86.9421
	1.16582	337.933	1.10093	224.552	0.86138	87.0076
	1.16757	338.312	1.10238	224.866	0.86206	87.0767
	1.16937	338.632	1.10384	225.052	0.86269	87.1457
	1.17105	338.929	1.10529	225.314	0.86337	87.2182
	1.17259	339.288	1.10688	225.509	0.86397	87.2837
	1.174	339.395	1.10852	225.961	0.86452	87.3388
	1.17534	339.533	1.11017	226.189	0.86509	87.3907
	1.17668	339.779	1.11175	226.363	0.86564	87.4458
	1.17815	339.907	1.1132	226.716	0.86618	87.4976
	1.17989	340.22	1.11453	226.821	0.86678	87.5529
	1.18224	340.738	1.11586	226.996	0.86741	87.615
	1.18471	341.376	1.11719	227.338	0.86801	87.677
	1.18693	341.852	1.11852	227.532	0.86853	87.7321
	1.18847	342.155	1.11991	227.675	0.86913	87.7874
	1.18967	342.183	1.12143	227.912	0.86975	87.8495
	1.19068	342.167	1.12307	228.217	0.87038	87.915
	1.19161	342.205	1.12478	228.572	0.87098	87.9806
	1.19262	342.203	1.12655	228.866	0.87158	88.0394
	1.19383	342.247	1.1282	229.218	0.87221	88.1049
	1.1953	342.387	1.12972	229.44	0.87284	88.1705
	1.19691	342.672	1.13117	229.696	0.87349	88.2325
	1.19851	342.938	1.13244	229.903	0.87417	88.3085
	1.20019	343.048	1.1337	230.026	0.87483	88.3776
	1.20173	340.721	1.1349	230.15	0.87543	88.4431
	1.20334	340.678	1.13623	230.37	0.876	88.5052
	1.20488	340.615	1.13769	230.658	0.87655	88.5568
	1.20649	340.956	1.13927	230.863	0.87709	88.6086
	1.20803	341.132	1.14098	231.103	0.87772	88.6639
	1.20957	341.268	1.14275	231.419	0.87829	88.726
	1.21124	341.553	1.14439	231.754	0.87889	88.7846
	1.21285	341.791	1.14598	231.989	0.87946	88.8399
	1.21439	342.038	1.14737	232.253	0.88004	88.8985
	1.21593	342.292	1.14876	232.362	0.88064	88.9538
	1.21741	342.519	1.15015	232.648	0.88124	89.0158
	1.21888	342.552	1.15167	232.959	0.88186	89.0814
	1.22042	342.908	1.15332	233.194	0.88249	89.1434
	1.22189	343.018	1.1549	233.497	0.88312	89.2125
	1.22337	343.212	1.15635	233.659	0.88375	89.278
	1.22504	343.519	1.15762	233.86	0.88437	89.3436
	1.22685	343.869	1.15882	234.062	0.88503	89.4091
	1.22866	344.128	1.16008	234.158	0.88565	89.4747
	1.2304	344.562	1.16148	234.414	0.88628	89.5402
	1.23208	344.79	1.16281	234.608	0.88688	89.6025
	1.23368	344.988	1.16426	234.74	0.88748	89.6611
	1.23516	345.236	1.16565	234.965	0.88803	89.7196
	1.23663	345.473	1.16711	235.187	0.8886	89.7715
	1.23804	345.664	1.16856	235.458	0.8892	89.83
	1.23951	345.879	1.17002	235.663	0.88975	89.8888
	1.24105	346.001	1.17147	235.894	0.89035	89.9474
	1.24266	346.192	1.17293	236.155	0.89095	90.006
	1.2442	346.545	1.17445	236.307	0.89155	90.0648
	1.24581	346.836	1.17603	236.684	0.89212	90.1234
	1.24735	347.039	1.1778	236.88	0.89269	90.1822
	1.24882	347.227	1.17951	237.131	0.89332	90.2442
	1.2503	347.399	1.18115	237.47	0.89395	90.3063
	1.25177	347.651	1.18267	237.662	0.89455	90.3684
	1.25318	347.782	1.18419	237.945	0.8952	90.4339
	1.25465	347.97	1.18571	238.198	0.89585	90.5029
	1.25619	348.267	1.1871	238.242	0.89651	90.572
	1.25773	348.5	1.18843	238.449	0.89716	90.641
	1.25927	348.699	1.18976	238.571	0.89776	90.7065
	1.26095	348.912	1.19109	238.785	0.89839	90.7651
	1.26262	349.238	1.19248	238.946	0.89896	90.8274
	1.26437	349.605	1.19393	239.152	0.89956	90.886
	1.26591	349.79	1.19551	239.4	0.90014	90.9378
	1.26738	350.003	1.19716	239.684	0.37745	36.451
	1.26892	350.196	1.19893	239.937	0.37803	36.5096
	1.27039	350.418	1.2007	240.275	0.3786	36.5647
	1.27187	350.601	1.20247	240.508	0.37917	36.627
	1.27334	350.827	1.20406	240.79	0.37975	36.6856
	1.27495	350.982	1.20564	241.018	0.38037	36.7476
	1.27656	351.403	1.20697	241.291	0.38095	36.8132
	1.27817	351.537	1.20836	241.464	0.38155	36.8755
	1.27984	351.905	1.20969	241.643	0.38217	36.9375
	1.28145	352.081	1.21095	241.802	0.3828	37.0065
	1.28299	352.272	1.21222	242.011	0.38345	37.0756
	1.2844	352.568	1.21342	242.109	0.38408	37.1444
	1.28594	352.627	1.21469	242.216	0.38474	37.2134
	1.28754	352.957	1.21595	242.363	0.38539	37.2824
	1.28935	353.256	1.21728	242.578	0.38605	37.355
	1.29109	353.734	1.21873	242.789	0.38662	37.4205
	1.29284	353.835	1.22019	243.078	0.38719	37.4758
	1.29451	354.102	1.22177	243.256	0.38776	37.5344
	1.29598	354.27	1.22335	243.475	0.38831	37.593
	1.29732	354.452	1.22493	243.768	0.38888	37.6518
	1.29873	354.567	1.22652	244.087	0.38945	37.7103
	1.30027	354.821	1.22803	244.268	0.39005	37.7724
	1.30201	355.098	1.22955	244.507	0.39063	37.8312
	1.30376	355.297	1.23095	244.648	0.3912	37.8898
	1.30543	355.679	1.2324	244.927	0.39183	37.9519
	1.30697	355.888	1.23392	245.018	0.3924	38.0106
	1.30838	356.018	1.23544	245.367	0.39303	38.0762
	1.30978	356.114	1.23696	245.487	0.39365	38.1452
	1.31126	356.415	1.23847	245.773	0.39425	38.2108
	1.3128	356.557	1.24006	245.922	0.39485	38.2763
	1.31434	356.678	1.24164	246.245	0.39551	38.3384
	1.31601	356.97	1.24328	246.46	0.39619	38.4109
	1.31789	357.303	1.24486	246.794	0.39682	38.4799
	1.3197	357.545	1.24638	246.976	0.3975	38.5522
	1.32151	357.757	1.24777	247.207	0.3981	38.6178
	1.32305	358.093	1.2491	247.396	0.39867	38.6801
	1.32439	358.155	1.25043	247.552	0.39925	38.7386
	1.32559	358.235	1.25189	247.674	0.39979	38.7972
	1.3268	358.321	1.25347	247.915	0.40039	38.8525
	1.32814	358.394	1.25499	248.159	0.40096	38.9111
	1.32955	358.532	1.25657	248.422	0.40154	38.9732
	1.33102	358.755	1.25802	248.639	0.40211	39.0285
	1.33263	358.961	1.25929	248.779	0.40271	39.0905
	1.33444	359.26	1.26055	248.891	0.40331	39.1561
	1.33631	359.579	1.26176	249.079	0.40391	39.2181
	1.33812	359.851	1.26296	249.144	0.40454	39.2804
	1.33966	359.963	1.26422	249.249	0.40514	39.3425
	1.341	360.159	1.26568	249.554	0.40576	39.4115
	1.34227	360.301	1.26726	249.745	0.40639	39.4771
	1.34355	360.398	1.26891	249.975	0.40705	39.5461
	1.34495	360.545	1.27061	250.253	0.40767	39.6151
	1.3465	360.636	1.27213	250.425	0.40833	39.6807
	1.34817	360.924	1.27346	250.729	0.40895	39.7462
	1.34998	361.228	1.27473	250.867	0.40955	39.8118
	1.35165	361.449	1.27612	250.999	0.41013	39.8738
	1.35326	361.788	1.27751	251.143	0.41067	39.9291
	1.35487	362.005	1.27903	251.442	0.41127	39.9842
	1.35648	362.17	1.28074	251.615	0.41185	40.0463
	1.35802	362.454	1.28245	251.961	0.41242	40.1051
	1.35969	362.665	1.28403	252.235	0.41302	40.1637
	1.36143	362.836	1.28555	252.438	0.41359	40.2257
	1.36324	363.185	1.28694	252.616	0.41419	40.2845
	1.36492	363.328	1.28833	252.774	0.41479	40.3501
	1.36666	363.647	1.28978	252.898	0.41536	40.4087
	1.36827	363.841	1.29124	253.233	0.41599	40.4707
	1.36974	364.038	1.29263	253.383	0.41662	40.5328
	1.37115	364.155	1.29415	253.392	0.41722	40.5951
	1.37249	364.203	1.29579	253.763	0.41787	40.6606
	1.37369	364.362	1.2975	254.04	0.4185	40.7261
	1.3749	364.356	1.29915	254.304	0.41915	40.7917
	1.37631	364.448	1.30079	254.556	0.41981	40.8572
	1.37785	364.627	1.30231	254.705	0.42046	40.9228
	1.37966	364.961	1.3037	254.867	0.42106	40.9849
	1.38146	365.267	1.3051	255.058	0.42166	41.0402
	1.38341	365.557	1.30642	255.231	0.42224	41.0918
	1.38515	365.858	1.30775	255.477	0.42281	41.1436
	1.38682	366.051	1.30921	255.564	0.42338	41.1919
	1.3883	366.216	1.31085	255.864	0.42395	41.2368
	1.38964	366.292	1.31256	256.107	0.42453	41.2817
	1.39091	366.383	1.31427	256.401	0.42513	41.3265
	1.39218	366.496	1.31579	256.563	0.42575	41.3749
	1.39352	366.6	1.31718	256.766	0.42635	41.4197
	1.39506	366.711	1.31844	256.91	0.42695	41.4646
	1.39674	366.926	1.31965	257.09	0.42758	41.5094
	1.39848	367.172	1.32085	257.148	0.42818	41.5578
	1.40029	367.506	1.32211	257.289	0.42884	41.6094
	1.40196	367.668	1.32351	257.473	0.42946	41.6647
	1.4035	367.926	1.32515	257.704	0.43012	41.7198
	1.40498	368.05	1.32692	258.011	0.4308	41.7853
	1.40645	368.165	1.32876	258.235	0.43143	41.8509
	1.40792	368.286	1.33053	258.509	0.43203	41.9097
	1.40953	368.535	1.33198	258.745	0.43263	41.9683
	1.41114	368.586	1.33338	258.917	0.43323	42.0303
	1.41288	368.763	1.33458	259.012	0.4338	42.0856
	1.41462	369.029	1.33584	259.111	0.43437	42.1442
	1.41637	369.225	1.33717	259.338	0.43495	42.1995
	1.41791	369.417	1.33844	259.507	0.43552	42.2616
	1.41938	369.477	1.33989	259.578	0.43612	42.3202
	1.42072	369.542	1.34154	259.855	0.43669	42.379
	1.42213	369.611	1.34325	260.168	0.43726	42.441
	1.4236	369.694	1.34489	260.456	0.43789	42.5031
	1.42507	369.909	1.34622	260.496	0.43849	42.5652
	1.42675	370.089	1.34742	260.625	0.43912	42.6307
	1.42849	370.386	1.34856	260.705	0.43975	42.6997
	1.43023	370.523	1.34983	260.828	0.44037	42.7653
	1.43218	370.795	1.35128	261.071	0.44103	42.8343
	1.43398	371.044	1.35286	261.301	0.44168	42.9033
	1.43566	371.236	1.35451	261.512	0.44234	42.9759
	1.4372	371.42	1.35615	261.751	0.44299	43.0449
	1.43861	371.552	1.35767	261.984	0.44362	43.1139
	1.43995	371.584	1.35925	262.214	0.44416	43.176
	1.44135	371.605	1.36077	262.353	0.44474	43.2311
	1.44263	371.646	1.36229	262.624	0.44531	43.2864
	1.44403	371.667	1.36375	262.709	0.44588	43.345
	1.44544	371.801	1.36526	262.969	0.44645	43.4038
	1.44685	371.911	1.36691	263.107	0.44703	43.4623
	1.44812	371.914	1.36855	263.424	0.4476	43.5244
	1.44939	371.929	1.3702	263.682	0.44817	43.5832
	1.4508	372.045	1.37178	263.766	0.4488	43.6452
	1.45241	372.176	1.37324	264.092	0.4494	43.7073
	1.45442	372.549	1.3745	264.176	0.45	43.7729
	1.45669	372.953	1.37564	264.313	0.45065	43.8419
	1.45884	373.371	1.37684	264.423	0.45128	43.9109
	1.46071	373.666	1.37811	264.455	0.45191	43.98
	1.46225	373.818	1.37944	264.589	0.45254	44.0455
	1.46359	373.856	1.38089	264.694	0.45322	44.118
	1.46487	373.83	1.38247	264.784	0.45385	44.187
	1.46607	373.869	1.38418	265.142	0.45447	44.2559
	1.46734	373.886	1.38602	265.403	0.4551	44.3249
	1.46868	374.002	1.38785	265.588	0.45565	44.3837
	1.47023	374.126	1.38956	265.86	0.45619	44.4388
	1.4719	374.299	1.39101	266.106	0.45674	44.4976
	1.47378	374.667	1.39234	266.226	0.45734	44.5562
	1.47572	374.946	1.39361	266.312	0.45794	44.6182
	1.47759	375.17	1.39481	266.479	0.45848	44.677
	1.47934	375.45	1.39614	266.615	0.45905	44.7391
	1.48094	375.562	1.39747	266.746	0.45965	44.8011
	1.48242	375.655	1.39886	266.966	0.46028	44.8667
	1.48376	375.689	1.40025	267.06	0.46085	44.9322
	1.48503	375.805	1.40177	267.212	0.46148	44.9943
	1.48644	375.83	1.40341	267.423	0.46211	45.0633
	1.48791	375.982	1.40506	267.697	0.46274	45.1289
	1.48938	376.054	1.40651	267.889	0.46334	45.1979
	1.49093	376.186	1.40797	268.066	0.46396	45.2634
	1.4926	376.364	1.40936	268.246	0.46462	45.3325
	1.49421	376.524	1.41075	268.341	0.46527	45.405
	1.49575	376.739	1.41227	268.56	0.46593	45.4775
	1.49729	376.94	1.41398	268.791	0.4665	45.5431
	1.4989	377.022	1.41575	269.098	0.4671	45.6051
	1.5005	377.124	1.41746	269.344	0.46767	45.6637
	1.50211	377.319	1.41904	269.527	0.46822	45.719
	1.50385	377.511	1.4205	269.63	0.46882	45.7811
	1.50546	377.652	1.42183	269.924	0.46939	45.8431
	1.507	377.806	1.42315	269.969	0.46996	45.8984
	1.50841	377.898	1.42442	270.065	0.47054	45.9605
	1.50975	378.036	1.42587	270.26	0.47114	46.026
	1.51109	378.062	1.42746	270.51	0.47176	46.0916
	1.51256	378.111	1.42904	270.702	0.47236	46.1537
	1.51417	378.333	1.43049	270.788	0.47296	46.2159
	1.51585	378.392	1.43188	271.039	0.47359	46.2848
	1.51765	378.772	1.43321	271.155	0.47422	46.3505
	1.5194	378.98	1.43454	271.249	0.47485	46.4193
	1.52107	379.204	1.436	271.392	0.4755	46.4884
	1.52261	379.268	1.43739	271.63	0.47615	46.5574
	1.52409	379.478	1.43897	271.846	0.47684	46.6299
	1.52549	379.494	1.44062	272.03	0.47744	46.6989
	1.52683	379.486	1.44213	272.184	0.47801	46.761
	1.52824	379.585	1.44365	272.44	0.47855	46.8198
	1.52965	379.7	1.44511	272.502	0.47913	46.8749
	1.53119	379.773	1.4465	272.765	0.47973	46.937
	1.53286	380.008	1.44795	272.863	0.4803	47.0025
	1.5346	380.189	1.44935	272.984	0.48087	47.0613
	1.53641	380.405	1.45074	273.231	0.48145	47.1199
	1.53815	380.601	1.45213	273.26	0.48205	47.1819
	1.53983	380.802	1.45352	273.468	0.48265	47.2475
	1.54144	380.97	1.45517	273.628	0.48319	47.3063
	1.54298	381.053	1.45688	273.995	0.48382	47.3718
	1.54445	381.163	1.45871	274.174	0.48445	47.4374
	1.54592	381.298	1.46042	274.463	0.48507	47.5064
	1.54733	381.356	1.46194	274.626	0.48567	47.5719
	1.5488	381.487	1.46339	274.788	0.48633	47.641
	1.55021	381.553	1.46466	274.945	0.48701	47.7133
	1.55162	381.617	1.46586	275.009	0.48766	47.7893
	1.55302	381.662	1.46725	275.158	0.48829	47.8583
	1.55457	381.874	1.46871	275.264	0.48892	47.9239
	1.55617	382.06	1.47023	275.453	0.48949	47.9894
	1.55778	382.138	1.47174	275.634	0.49009	48.0549
	1.55939	382.378	1.47333	275.824	0.49066	48.1135
	1.56086	382.45	1.47478	275.917	0.49124	48.1723
	1.56234	382.515	1.4763	276.129	0.49181	48.2344
	1.56374	382.602	1.47782	276.358	0.49235	48.2897
	1.56528	382.787	1.4794	276.646	0.49298	48.3483
	1.56689	382.957	1.48098	276.715	0.49358	48.4138
	1.5685	383.019	1.48256	276.926	0.49421	48.4794
	1.57017	383.268	1.48408	277.13	0.49481	48.5449
	1.57185	383.477	1.48554	277.242	0.49544	48.6139
	1.57352	383.635	1.48693	277.275	0.49604	48.6795
	1.57513	383.821	1.48819	277.534	0.49666	48.745
	1.57681	384.012	1.48946	277.697	0.49732	48.8141
	1.57848	384.198	1.49072	277.705	0.49795	48.8831
	1.58016	384.366	1.49212	277.9	0.49863	48.9521
	1.5819	384.534	1.49357	278.072	0.49923	49.0246
	1.58357	384.756	1.49515	278.201	0.49991	49.0937
	1.58505	384.824	1.49673	278.374	0.50051	49.1625
	1.58639	384.925	1.49844	278.619	0.50108	49.2248
	1.58773	384.948	1.50002	278.798	0.50163	49.2833
	1.58927	385.027	1.50161	279.121	0.50223	49.3419
	1.59114	385.263	1.503	279.252	0.50283	49.4042
	1.59322	385.61	1.50433	279.358	0.50337	49.4628
	1.59516	385.791	1.50559	279.41	0.50397	49.5213
	1.59677	385.999	1.50679	279.439	0.50455	49.5836
	1.59811	386.053	1.50806	279.617	0.50515	49.6457
	1.59925	386.095	1.50945	279.731	0.50572	49.7078
	1.60025	385.984	1.51091	279.846	0.50635	49.7698
	1.60126	385.702	1.51249	280.081	0.50695	49.8389
	1.6024	385.694	1.5142	280.342	0.50757	49.9044
	1.60387	385.634	1.51584	280.467	0.5082	49.9699
	1.60568	385.901	1.51749	280.796	0.50883	50.0355
	1.60776	386.219	1.519	280.875	0.50945	50.101
	1.60997	386.62	1.52046	281.006	0.51014	50.177
	1.61204	386.987	1.52185	281.182	0.51082	50.253
	1.61378	387.124	1.52312	281.256	0.51145	50.3218
	1.61533	387.23	1.52445	281.414	0.51202	50.3841
	1.61673	387.289	1.52596	281.616	0.51262	50.4462
	1.61794	387.372	1.52755	281.818	0.51319	50.5082
	1.61908	387.289	1.52913	282.013	0.51376	50.5668
	1.62028	387.267	1.53071	282.134	0.51428	50.6221
	1.62162	387.272	1.53223	282.31	0.51488	50.6807
	1.62316	387.436	1.53368	282.56	0.51548	50.743
	1.62477	387.46	1.53514	282.638	0.51605	50.8016
	1.62645	387.717	1.53653	282.781	0.51665	50.8601
	1.62805	387.835	1.53792	282.931	0.51723	50.9222
	1.62973	387.935	1.53931	283.086	0.51783	50.988
	1.63134	388.096	1.54071	283.175	0.51845	51.0535
	1.63294	388.177	1.54216	283.322	0.51908	51.1191
	1.63455	388.317	1.54362	283.534	0.51971	51.1846
	1.63629	388.479	1.54513	283.61	0.52034	51.2537
	1.63803	388.648	1.54653	283.762	0.52102	51.3259
	1.63978	388.744	1.54786	283.899	0.5217	51.4019
	1.64138	388.856	1.54912	284.14	0.52235	51.4779
	1.64286	389.013	1.55051	284.142	0.52293	51.54
	1.6442	388.957	1.5519	284.255	0.5235	51.5986
	1.64554	388.975	1.55336	284.506	0.52405	51.6539
	1.64688	389.023	1.55494	284.526	0.52462	51.7125
	1.64822	388.937	1.55665	284.862	0.52522	51.7745
	1.64969	389.027	1.55848	285.189	0.52576	51.8333
	1.6513	389.185	1.56026	285.397	0.52634	51.8884
	1.65311	389.38	1.56184	285.565	0.52691	51.9505
	1.65498	389.625	1.56329	285.713	0.52751	52.016
	1.65693	389.893	1.56475	285.869	0.52811	52.0783
	1.6588	390.115	1.56614	285.847	0.52874	52.1439
	1.66048	390.272	1.56753	286.017	0.52934	52.2094
	1.66195	390.291	1.56899	286.257	0.52994	52.275
	1.66322	390.298	1.57057	286.333	0.53054	52.3405
	1.6645	390.327	1.57209	286.493	0.53116	52.4061
	1.66577	390.292	1.57367	286.727	0.53182	52.4751
	1.66718	390.398	1.57525	286.893	0.53245	52.5476
	1.66865	390.488	1.57677	287.183	0.53313	52.6164
	1.67039	390.569	1.57835	287.278	0.53375	52.6889
	1.67213	390.852	1.57974	287.46	0.53435	52.7545
	1.67387	391.052	1.58094	287.496	0.53495	52.8167
	1.67555	391.208	1.58208	287.536	0.53555	52.8788
	1.67709	391.316	1.58329	287.574	0.53613	52.9409
	1.67856	391.458	1.58468	287.764	0.5367	52.9995
	1.6801	391.542	1.58626	287.97	0.53727	53.0583
	1.68171	391.711	1.5879	288.158	0.53782	53.1133
	1.68352	391.837	1.58942	288.306	0.53839	53.1754
	1.6854	392.129	1.59081	288.417	0.53899	53.2342
	1.68707	392.275	1.59227	288.572	0.53959	53.2998
	1.68855	392.285	1.59372	288.695	0.54019	53.3618
	1.68982	392.292	1.59531	288.876	0.54079	53.4273
	1.69109	392.268	1.59695	289.11	0.54145	53.4929
	1.69243	392.299	1.59866	289.315	0.54207	53.5619
	1.69377	392.333	1.60043	289.565	0.5427	53.631
	1.69524	392.374	1.6022	289.801	0.5433	53.6965
	1.69672	392.432	1.60372	289.875	0.54395	53.769
	1.69819	392.584	1.60505	290.024	0.54461	53.8381
	1.6998	392.717	1.60625	290.112	0.54526	53.9104
	1.70134	392.767	1.60745	290.122	0.54586	53.9761
	1.70281	392.737	1.60866	290.194	0.54641	54.0347
	1.70435	392.783	1.60979	290.257	0.54698	54.0933
	1.70596	392.955	1.61106	290.322	0.54758	54.1486
	1.70757	393.09	1.61245	290.46	0.54815	54.2107
	1.70938	393.076	1.61403	290.652	0.54873	54.2692
	1.71132	393.227	1.61574	290.932	0.54933	54.3315
	1.71313	393.438	1.61739	291.175	0.5499	54.3936
	1.71481	393.577	1.61897	291.317	0.55047	54.4522
	1.71641	393.659	1.62049	291.459	0.55107	54.5142
	1.71789	393.661	1.62201	291.617	0.55167	54.5765
	1.71936	393.837	1.62346	291.752	0.55227	54.642
	1.72077	393.854	1.62498	291.87	0.5529	54.7076
	1.72211	393.808	1.62643	291.992	0.55353	54.7766
	1.72351	393.794	1.62795	292.172	0.55415	54.8422
	1.72499	393.794	1.62947	292.328	0.55481	54.9145
	1.72646	394.007	1.63093	292.471	0.55546	54.9835
	1.72807	394.061	1.63238	292.64	0.55612	55.056
	1.72988	394.308	1.6339	292.755	0.55672	55.1215
	1.73162	394.467	1.63548	292.955	0.55735	55.1906
	1.73356	394.739	1.63687	293.036	0.55795	55.2526
	1.73557	394.923	1.63827	293.12	0.55852	55.3114
	1.73745	395.211	1.63966	293.326	0.55906	55.37
	1.73919	395.329	1.64105	293.486	0.55966	55.4286
	1.7408	395.432	1.64257	293.569	0.56024	55.4909
	1.74227	395.479	1.64421	293.756	0.56084	55.5495
	1.74368	395.601	1.64592	293.966	0.56146	55.6185
	1.74508	395.628	1.64757	294.16	0.56206	55.6805
	1.74636	395.644	1.64908	294.373	0.56264	55.7426
	1.74763	395.608	1.65054	294.536	0.56324	55.8082
	1.74897	395.594	1.65187	294.505	0.56389	55.8737
	1.75024	395.672	1.65313	294.662	0.56452	55.9393
	1.75158	395.753	1.65446	294.676	0.56512	56.0083
	1.75299	395.793	1.65592	294.851	0.56575	56.0773
	1.75446	395.851	1.6575	295.038	0.56643	56.1463
	1.756	395.98	1.65908	295.304	0.56711	56.2223
	1.75761	396.053	1.66079	295.425	0.56771	56.2914
	1.75929	396.264	1.6625	295.656	0.56836	56.3569
	1.76103	396.395	1.66402	295.777	0.56891	56.4225
	1.7627	396.437	1.66534	295.86	0.56948	56.481
	1.76438	396.436	1.66661	295.957	0.57008	56.5398
	1.76599	396.193	1.66787	296.066	0.57068	56.5949
	1.76759	396.302	1.66933	296.252	0.57125	56.657
	1.76913	396.234	1.67091	296.277	0.57185	56.7158
	1.77067	396.414	1.67256	296.411	0.57243	56.7779
	1.77228	396.537	1.67408	296.613	0.573	56.8364
	1.77396	396.577	1.67547	296.845	0.57357	56.8917
	1.77563	396.734	1.6768	296.873	0.57417	56.9573
	1.77724	396.791	1.67806	296.962	0.5748	57.0228
	1.77898	396.923	1.67945	297.074	0.57543	57.0919
	1.78066	397.127	1.68084	297.165	0.57603	57.1609
	1.78226	397.216	1.6823	297.313	0.57668	57.2264
	1.7838	397.266	1.68376	297.456	0.57731	57.2955
	1.78528	397.285	1.68527	297.608	0.57794	57.3645
	1.78669	397.42	1.68673	297.695	0.57862	57.4368
	1.78809	397.464	1.68818	297.855	0.57927	57.5128
	1.78963	397.551	1.68958	298.029	0.5799	57.5818
	1.79117	397.427	1.69097	297.971	0.58047	57.6404
	1.79278	397.493	1.69242	298.185	0.58105	57.6992
	1.79432	397.408	1.69394	298.379	0.58159	57.7578
	1.79586	397.419	1.69552	298.548	0.58219	57.8164
	1.79727	397.544	1.69704	298.673	0.58276	57.8784
	1.79861	397.535	1.69869	298.845	0.58331	57.9337
	1.79988	397.455	1.70033	299.025	0.58391	57.9958
	1.80122	397.581	1.70191	299.157	0.58448	58.0579
	1.80263	397.525	1.70349	299.281	0.58511	58.1201
	1.80424	397.641	1.70508	299.436	0.58571	58.1857
	1.80605	397.894	1.70653	299.61	0.58631	58.2512
	1.80785	398.037	1.70792	299.749	0.58694	58.3168
	1.8096	398.259	1.70919	299.77	0.58754	58.3823
	1.81114	398.273	1.71045	299.902	0.58819	58.4479
	1.81248	398.292	1.71185	299.929	0.58882	58.5204
	1.81382	398.248	1.71349	300.14	0.5895	58.5962
	1.81516	398.24	1.71552	300.365	0.59015	58.6722
	1.81663	398.403	1.71773	300.822	0.59078	58.7412
	1.81824	398.42	1.71982	301.127	0.59135	58.8033
	1.82005	398.688	1.72134	301.226	0.59193	58.8586
	1.82185	398.812	1.72248	301.262	0.59247	58.9171
	1.8236	399.024	1.72336	301.279	0.59305	58.9757
	1.8252	399.145	1.72431	301.148	0.59365	59.0378
	1.82674	399.192	1.72526	301.212	0.59419	59.0966
	1.82829	399.196	1.72633	301.23	0.59479	59.1552
	1.82983	399.373	1.72773	301.344	0.59539	59.2207
	1.8313	399.154	1.72931	301.444	0.59596	59.2828
	1.83271	399.254	1.73095	301.751	0.59654	59.3416
	1.83425	399.318	1.73266	301.939	0.59716	59.4071
	1.83586	399.432	1.73424	302.046	0.59779	59.4727
	1.83766	399.523	1.7357	302.166	0.59836	59.5382
	1.83947	399.742	1.73715	302.323	0.59902	59.6037
	1.84128	399.941	1.73855	302.436	0.59962	59.6693
	1.84296	399.974	1.74	302.548	0.60025	59.7383
	1.84463	400.09	1.74146	302.637	0.60093	59.8074
	1.84611	400.219	1.74304	302.787	0.60158	59.8799
	1.84758	400.243	1.74462	302.871	0.60224	59.9522
	1.84905	400.238	1.7462	303.083	0.60281	60.0179
	1.85066	400.216	1.74778	303.235	0.60341	60.08
	1.85234	400.117	1.74924	303.414	0.60395	60.1386
	1.85401	399.58	1.75069	303.464	0.60453	60.1972
	1.85568	399.293	1.75208	303.603	0.60513	60.2559
	1.85716	399.077	1.75341	303.728	0.6057	60.3145
	1.85863	398.899	1.75474	303.839	0.60627	60.3766
	1.85991	398.554	1.75626	303.919	0.60685	60.4354
	1.86118	398.325	1.75778	304.087	0.60747	60.4975
	1.86245	398.104	1.75936	304.166	0.60807	60.563
	1.86386	397.418	1.76094	304.291	0.60865	60.6285
	1.8654	396.513	1.76252	304.467	0.60927	60.6906
	1.86721	396.154	1.76404	304.574	0.60987	60.7529
	1.86915	395.758	1.7655	304.472	0.61053	60.8217
	1.87109	395.595	1.76695	304.501	0.61115	60.8942
	1.87297	395.646	1.76847	304.642	0.61181	60.9632
	1.87458	395.097	1.76999	304.671	0.61244	61.0323
	1.87605	394.763	1.77151	304.761	0.61309	61.1013
	1.87739	394.542	1.77303	304.909	0.61375	61.1703
	1.87873	394.33	1.77454	304.886	0.61429	61.2359
	1.88	394.045	1.77594	304.957	0.61486	61.291
	1.88134	393.88	1.77727	304.984	0.61541	61.3498
	1.88288	393.866	1.77866	305.104	0.61601	61.4083
	1.88456	393.825	1.77999	305.173	0.61658	61.4704
	1.88637	393.862	1.78131	305.216	0.61715	61.5292
	1.88797	393.857	1.78264	305.27	0.61778	61.5913
	1.88931	393.802	1.78404	305.434	0.61833	61.6533
	1.89059	393.609	1.78536	305.459	0.61895	61.7154
	1.89186	393.623	1.78682	305.603	0.6195	61.7777
	1.89327	393.615	1.78834	305.674	0.62013	61.8362
	1.89487	393.558	1.78992	305.756	0.62073	61.9053
	1.89655	393.756	1.79144	305.963	0.62135	61.9708
	1.89836	393.837	1.79302	306.16	0.62198	62.0399
	1.90017	393.89	1.79441	306.169	0.62261	62.1054
	1.90177	394	1.79587	306.354	0.62329	62.1779
	1.90345	394.001	1.79738	306.371	0.62395	62.2537
	1.90506	394.153	1.7989	306.566	0.6246	62.3262
	1.9066	393.999	1.80036	306.66	0.6252	62.3918
	1.90814	393.539	1.80181	306.649	0.6258	62.4573
	1.90968	393.49	1.80327	306.827	0.62637	62.5159
	1.91142	393.446	1.80479	306.979	0.62695	62.5747
	1.91316	393.412	1.80637	307.063	0.62752	62.6333
	1.9149	393.316	1.80789	307.162	0.62812	62.6988
	1.91658	393.105	1.80941	307.323	0.62869	62.7576
	1.91812	391.757	1.81086	307.355	0.62926	62.8162
	1.91946	391.188	1.81225	307.461	0.62989	62.8783
	1.92073	390.622	1.81371	307.524	0.63052	62.9438
	1.92207	390.286	1.81529	307.769	0.63109	63.0093
	1.92341	389.646	1.81693	307.811	0.63172	63.0716
	1.92482	388.506	1.81852	308.039	0.63229	63.1372
	1.92636	387.54	1.81997	308.17	0.63295	63.2027
	1.9281	387.143	1.82136	308.246	0.6336	63.275
	1.92991	386.787	1.82269	308.294	0.63425	63.344
	1.93172	386.753	1.82408	308.335	0.63488	63.4166
	1.93359	386.638	1.82548	308.435	0.63554	63.4856
	1.93527	386.658	1.82699	308.52	0.63616	63.5546
	1.93681	386.417	1.82864	308.727	0.63679	63.6202
	1.93822	386.292	1.83028	308.841	0.63739	63.6857
	1.93949	386.127	1.83193	308.974	0.63794	63.7443
	1.94083	386.034	1.83351	309.209	0.63851	63.7996
	1.94224	386.045	1.83503	309.329	0.63908	63.8582
	1.94371	385.903	1.83648	309.455	0.63965	63.917
	1.94518	385.816	1.83788	309.452	0.64025	63.979
	1.94666	385.754	1.83921	309.523	0.64085	64.0411
	1.94826	385.682	1.84047	309.618	0.64145	64.1066
	1.95001	385.636	1.8418	309.614	0.64205	64.1654
	1.95175	385.578	1.84319	309.713	0.64263	64.231
	1.95342	385.452	1.84484	309.833	0.64325	64.293
	1.95496	385.412	1.84654	310.036	0.64385	64.3621
	1.95644	385.35	1.84819	310.26	0.64451	64.4311
	1.95798	385.279	1.84977	310.356	0.64514	64.4967
	1.95965	385.253	1.85116	310.481	0.64576	64.5657
	1.96146	385.398	1.85243	310.546	0.64642	64.6345
	1.96334	385.414	1.85376	310.553	0.64707	64.707
	1.96515	385.467	1.85515	310.622	0.6477	64.7795
	1.96675	385.547	1.85667	310.677	0.64833	64.8451
	1.96823	385.466	1.85819	310.95	0.6489	64.9071
	1.96957	385.373	1.8597	311.018	0.6495	64.9692
	1.97077	385.234	1.86116	311.193	0.65005	65.028
	1.97211	385.173	1.86255	311.225	0.65059	65.0831
	1.97359	385.06	1.86394	311.245	0.65119	65.1419
	1.97519	384.948	1.86533	311.43	0.65176	65.2005
	1.97687	382.974	1.86673	311.466	0.65234	65.2625
	1.97848	382.144	1.86799	311.543	0.65294	65.3248
	1.97995	381.927	1.86932	311.662	0.65354	65.3869
	1.98149	381.877	1.87084	311.77	0.65414	65.4489
	1.9831	381.849	1.87248	311.83	0.65476	65.518
	1.98464	381.69	1.87432	312.155	0.65539	65.587
	1.98625	381.593	1.87603	312.272	0.65602	65.6525
	1.98792	381.616	1.87755	312.363	0.65665	65.7216
	1.98966	381.662	1.879	312.489	0.65727	65.7871
	1.99127	381.59	1.88033	312.556	0.65795	65.8561
	1.99281	381.492	1.88172	312.484	0.65861	65.9319
	1.99429	381.383	1.88318	312.622	0.65921	65.9975
	1.99576	381.177	1.88469	312.751	0.65981	66.063
	1.99723	380.899	1.88634	312.976	0.66035	66.1218
	1.99871	380.619	1.88805	313.064	0.66093	66.1769
	2.00025	380.324	1.88969	313.143	0.66147	66.2357
	2.00172	380.18	1.89121	313.351	0.66207	66.2908
	2.00326	380.04	1.8926	313.396	0.66265	66.3496
	2.005	380.072	1.894	313.447	0.66325	66.4151
	2.00688	380.051	1.8952	313.52	0.66379	66.4702
	2.00869	380.216	1.8964	313.495	0.66439	66.5323
	2.0105	380.304	1.8976	313.531	0.66502	66.5978
	2.01204	380.149	1.8988	313.541	0.66559	66.6601
	2.01351	379.77	1.90026	313.569	0.66622	66.7257
	2.01485	379.587	1.90184	313.765	0.66685	66.7912
	2.01619	379.474	1.90368	313.9	0.66747	66.8602
	2.0176	379.363	1.90551	314.068	0.6681	66.9258
	2.01914	378.99	1.90734	314.307	0.66873	66.9948
	2.02075	378.974	1.90899	314.464	0.66941	67.0636
	2.02242	378.935	1.91045	314.61	0.67004	67.1362
	2.0241	378.881	1.91177	314.484	0.67066	67.2017
	2.0257	378.968	1.91304	314.55	0.67126	67.2673
	2.02738	379.023	1.9143	314.613	0.67181	67.326
	2.02905	378.972	1.91557	314.653	0.67238	67.3846
	2.0308	378.484	1.9169	314.684	0.67298	67.4399
	2.03247	378.394	1.91829	314.679	0.67355	67.502
	2.03415	377.846	1.91981	314.788	0.6741	67.5571
	2.03569	377.576	1.92145	314.924	0.6747	67.6159
	2.03716	376.836	1.92316	315.06	0.6753	67.6779
	2.0385	375.888	1.92468	315.198	0.67587	67.74
	2.03971	375.48	1.92607	315.239	0.6765	67.8055
	2.04098	375.284	1.9274	315.212	0.6771	67.8676
	2.04232	375	1.92873	315.19	0.67773	67.9332
	2.04379	374.838	1.93018	315.217	0.67835	68.0022
	2.04527	374.699	1.93164	315.331	0.67898	68.0677
	2.04694	374.405	1.93328	315.454	0.67964	68.1368
	2.04868	374.42	1.93493	315.552	0.68026	68.2058
	2.05049	374.407	1.93651	315.721	0.68092	68.2713
	2.0523	374.38	1.93809	315.897	0.68155	68.3404
	2.05397	374.385	1.93955	315.885	0.68215	68.4059
	2.05552	374.367	1.941	315.978	0.68275	68.4682
	2.05692	374.276	1.94252	315.986	0.68332	68.5268
	2.05826	374.099	1.9441	316.102	0.68386	68.5854
	2.05953	373.928	1.94575	316.223	0.68444	68.6407
	2.06087	373.215	1.94727	316.252	0.68504	68.7027
	2.06228	372.483	1.94872	316.435	0.68561	68.7613
	2.06382	372.311	1.95005	316.312	0.68618	68.8201
	2.0655	372.094	1.95125	316.308	0.68678	68.8787
	2.06724	371.839	1.95252	316.366	0.68735	68.9407
	2.06911	371.699	1.95385	316.33	0.68798	69.003
	2.07092	371.524	1.9553	316.439	0.68858	69.0686
	2.0726	371.462	1.95682	316.567	0.68921	69.1306
	2.07414	371.457	1.9584	316.681	0.68984	69.1997
	2.07561	371.333	1.96005	316.749	0.69046	69.2687
	2.07702	370.773	1.96157	316.805	0.69109	69.3342
	2.07843	369.987	1.96302	316.947	0.69175	69.4033
	2.0799	369.187	1.96448	317.005	0.6924	69.4721
	2.08144	368.734	1.96593	317.146	0.69305	69.5446
	2.08305	368.551	1.96739	317.163	0.69368	69.6102
	2.08459	368.423	1.96884	317.085	0.69425	69.6722
	2.0862	368.221	1.9703	317.253	0.69483	69.731
	2.08774	368.045	1.97175	317.397	0.6954	69.7861
	2.08921	367.863	1.97314	317.427	0.69597	69.8484
	2.09068	367.792	1.97466	317.449	0.69655	69.9035
	2.09216	367.723	1.97624	317.492	0.69709	69.9621
	2.0937	367.664	1.97795	317.695	0.69772	70.0243
	2.09524	367.608	1.9796	317.733	0.69832	70.0899
	2.09678	367.531	1.98118	317.828	0.69892	70.1519
	2.09839	367.239	1.9827	317.887	0.69955	70.214
	2.1	366.738	1.98403	317.986	0.70017	70.283
	2.10154	365.583	1.98542	317.958	0.7008	70.3521
	2.10308	364.977	1.98687	317.959	0.7014	70.4141
	2.10462	364.581	1.98839	317.988	0.70205	70.4797
	2.10616	364.38	1.98991	318.085	0.70271	70.5522
	2.10763	364.102	1.99143	318.307	0.70336	70.6247
	2.10924	363.941	1.99301	318.242	0.70399	70.6937
	2.11098	363.848	1.99447	318.274	0.70462	70.7593
	2.11279	363.795	1.99598	318.292	0.70525	70.8248
	2.11467	363.745	1.9975	318.485	0.70579	70.8834
	2.11627	363.521	1.99896	318.552	0.70639	70.9422
	2.11782	363.342	2.00029	318.417	0.70696	71.0008
	2.11929	362.977	2.00168	318.513	0.70754	71.0594
	2.12076	362.43	2.00313	318.586	0.70811	71.1182
	2.12224	362.316	2.00452	318.482	0.70871	71.1802
	2.12371	362.12	2.00592	318.541	0.70931	71.2388
	2.12532	361.925	2.00737	318.493	0.70991	71.3043
	2.12693	361.965	2.00876	318.594	0.71048	71.3631
	2.12853	361.79	2.01022	318.638	0.71108	71.4252
	2.13021	361.764	2.01167	318.638	0.71171	71.4873
	2.13195	361.82	2.01313	318.698	0.71234	71.5528
	2.13376	361.796	2.01458	318.709	0.71299	71.6218
	2.1355	361.732	2.0161	318.86	0.71359	71.6944
	2.13704	361.577	2.01768	318.823	0.71422	71.7564
	2.13831	361.367	2.01933	318.975	0.7149	71.8255
	2.13959	361.202	2.02097	319.056	0.71555	71.9014
	2.14093	361.026	2.02243	319.147	0.71618	71.9703
	2.1424	360.87	2.02382	319.156	0.71675	72.0325
	2.14394	360.403	2.02515	319.148	0.71735	72.0911
	2.14542	360.136	2.02642	319.124	0.71787	72.1497
	2.14682	360.012	2.02774	319.151	0.71847	72.205
	2.1483	359.913	2.02914	319.204	0.71905	72.2601
	2.14977	359.606	2.03065	319.187	0.71965	72.3224
	2.15138	357.808	2.03224	319.313	0.72022	72.3775
	2.15305	357.419	2.03382	319.374	0.72076	72.4363
	2.15479	357.343	2.03546	319.49	0.72136	72.4983
	2.15667	357.2	2.03704	319.497	0.72196	72.5604
	2.15855	357.098	2.03856	319.578	0.72259	72.626
	2.16049	356.885	2.03995	319.666	0.72322	72.6915
	2.16216	356.779	2.04135	319.609	0.72385	72.7605
	2.16364	356.533	2.04268	319.73	0.7245	72.8261
	2.16498	356.234	2.04413	319.703	0.72513	72.8951
	2.16625	355.85	2.04559	319.69	0.72578	72.9641
	2.16746	355.485	2.04704	319.788	0.72644	73.0366
	2.16866	355.146	2.04856	319.725	0.72706	73.1057
	2.16993	353.405	2.04989	319.885	0.72764	73.1712
	2.17141	352.862	2.05128	319.873	0.72826	73.2298
	2.17315	352.57	2.05261	319.811	0.72878	73.2884
	2.17489	352.353	2.054	319.895	0.72933	73.3402
	2.17657	352.203	2.05546	319.854	0.72993	73.3955
	2.17824	352.138	2.05697	319.915	0.7305	73.4576
	2.17985	351.934	2.05856	320.058	0.7311	73.5196
	2.18139	350.619	2.06014	320.164	0.73167	73.5817
	2.18293	349.184	2.06166	320.163	0.73225	73.6405
	2.18454	348.22	2.06311	320.131	0.73287	73.7026
	2.18608	347.572	2.0645	320.249	0.73347	73.7681
	2.18769	346.242	2.06589	320.306	0.73405	73.8302
	2.18929	345.867	2.06735	320.267	0.7347	73.8957
	2.1909	345.622	2.06874	320.222	0.73533	73.9647
	2.19258	345.494	2.0702	320.312	0.7359	74.0268
	2.19432	345.478	2.07165	320.374	0.73658	74.0958
	2.19599	345.383	2.07323	320.388	0.73724	74.1684
	2.19753	345.203	2.07488	320.517	0.73789	74.2374
	2.19894	345.062	2.07652	320.588	0.73849	74.3029
	2.20041	345.035	2.07811	320.673	0.73909	74.3685
	2.20195	344.953	2.0795	320.71	0.73969	74.4305
	2.20363	344.792	2.08089	320.772	0.74024	74.4891
	2.20537	344.724	2.08241	320.83	0.74081	74.5444
	2.20711	344.733	2.08393	320.877	0.74141	74.6065
	2.20872	344.66	2.08544	320.977	0.74198	74.6618
	2.21026	344.718	2.08703	320.97	0.74255	74.7204
	2.21167	344.314	2.08867	321.165	0.74313	74.7824
	2.21301	344.05	2.09032	321.241	0.74375	74.8447
	2.21428	343.734	2.09177	321.3	0.74433	74.9033
	2.21569	343.522	2.0931	321.318	0.74493	74.9689
	2.21716	343.294	2.09443	321.269	0.74555	75.0344
	2.21884	343.005	2.09576	321.235	0.74618	75.1
	2.22058	342.895	2.09715	321.265	0.74681	75.169
	2.22245	342.854	2.0986	321.266	0.74744	75.2345
	2.22433	342.512	2.10012	321.119	0.74809	75.3036
	2.226	342.319	2.10164	321.18	0.74877	75.3761
	2.22748	342.255	2.10322	321.236	0.7494	75.4451
	2.22888	342.118	2.10474	321.384	0.75	75.5106
	2.23036	341.825	2.10626	321.174	0.75057	75.5727
	2.2319	341.523	2.10765	321.218	0.75117	75.6348
	2.23357	341.423	2.10911	320.835	0.75175	75.6933
	2.23518	341.28	2.1105	320.802	0.75232	75.7521
	2.23659	341.183	2.11189	320.87	0.75289	75.8072
	2.238	339.998	2.11328	320.697	0.75346	75.866
	2.23927	339.587	2.11467	320.8	0.75406	75.9281
	2.24068	338.939	2.11626	320.78	0.75464	75.9901
	2.24215	338.723	2.11809	320.891	0.75524	76.0522
	2.24376	338.17	2.11986	320.935	0.75578	76.111
	2.2453	337.82	2.12151	320.981	0.75641	76.1696
	2.24691	337.671	2.1229	321.007	0.75704	76.2351
	2.24851	337.587	2.12416	320.892	0.75764	76.3042
	2.25012	337.454	2.12537	320.736	0.75826	76.3697
	2.25166	337.295	2.12663	320.672	0.75892	76.4353
	2.2532	336.191	2.1279	320.661	0.75957	76.5043
	2.25468	335.862	2.12923	320.418	0.76023	76.5803
	2.25615	335.559	2.13068	320.338	0.76085	76.6493
	2.25776	335.429	2.1322	320.282	0.76151	76.7149
	2.2593	335.185	2.13378	320.261	0.76211	76.7804
	2.26097	334.913	2.1353	320.309	0.76268	76.8425
	2.26271	334.696	2.13682	320.218	0.76325	76.9011
	2.26446	334.601	2.13827	320.105	0.76383	76.9564
	2.2662	333.849	2.13973	320.021	0.76437	77.0149
	2.26787	332.47	2.14118	319.979	0.76497	77.0737
	2.26955	332.251	2.1427	320.035	0.7656	77.1393
	2.27109	332.139	2.14428	319.943	0.7662	77.2048
	2.2725	331.929	2.14587	319.954	0.7668	77.2669
	2.27384	331.681	2.14745	320.041	0.76737	77.329
	2.27511	331.545	2.1489	320.003	0.768	77.391
	2.27658	331.512	2.15036	319.914	0.76863	77.46
	2.27839	331.24	2.15181	319.949	0.76925	77.5256
	2.2806	331.262	2.15333	319.986	0.76988	77.5911
	2.28308	331.427	2.15479	319.898	0.77054	77.6637
	2.28522	331.306	2.15618	320.022	0.77116	77.7327
	2.28676	330.948	2.15757	319.961	0.77182	77.8017
	2.28804	330.533	2.15903	319.934	0.77245	77.8708
	2.28904	329.816	2.16067	319.975	0.77307	77.9363
	2.29005	329.184	2.16238	320.077	0.77367	77.9984
	2.29105	328.832	2.16415	320.188	0.77425	78.0604
	2.29219	328.338	2.1658	320.293	0.77482	78.1157
	2.2936	327.782	2.16725	320.286	0.77542	78.1778
	2.2952	327.568	2.16858	320.275	0.77599	78.2364
	2.29695	327.191	2.16984	320.274	0.77656	78.2952
	2.29869	326.744	2.17111	320.24	0.77714	78.3538
	2.30036	326.348	2.17238	320.115	0.77774	78.4123
	--	--	2.1737	320.066	0.77831	78.4746
	--	--	2.17516	320.168	0.77891	78.5367
	--	--	2.17674	320.178	0.77954	78.5987
	--	--	2.17832	320.224	0.78016	78.6643
	--	--	2.18009	320.342	0.78076	78.7298
	--	--	2.18174	320.474	0.78142	78.7954
	--	--	2.18319	320.433	0.78205	78.8609
	--	--	2.18446	320.424	0.7827	78.9334
	--	--	2.18572	320.377	0.78338	79.0059
	--	--	2.18712	320.372	0.78401	79.0785
	--	--	2.18876	320.535	0.78461	79.144
	--	--	2.19053	320.553	0.78521	79.2026
	--	--	2.19237	320.739	0.78578	79.2612
	--	--	2.19395	320.78	0.90071	90.9929
	--	--	2.19528	320.678	0.90128	91.0517
	--	--	2.19648	320.738	0.90188	91.1068
	--	--	2.19768	320.622	0.90248	91.1654
	--	--	2.19888	320.549	0.90305	91.2242
	--	--	2.20021	320.396	0.90368	91.2862
	--	--	2.20167	320.396	0.90428	91.3483
	--	--	2.20319	320.301	0.90491	91.4138
	--	--	2.20471	320.218	0.90554	91.4726
	--	--	2.20622	320.236	0.90616	91.5382
	--	--	2.20774	320.248	0.90682	91.6037
	--	--	2.20913	320.31	0.90745	91.6693
	--	--	2.21053	320.233	0.90813	91.7383
	--	--	2.21192	320.309	0.90878	91.8038
	--	--	2.21325	320.183	0.90938	91.8694
	--	--	2.21476	320.187	0.90998	91.9315
	--	--	2.21641	320.181	0.91053	91.9868
	--	--	2.21812	320.343	0.9111	92.0384
	--	--	2.21989	320.42	0.91167	92.0937
	--	--	2.22153	320.389	0.91227	92.1488
	--	--	2.22312	320.235	0.91287	92.2076
	--	--	2.22457	319.762	0.91342	92.2627
	--	--	2.22596	315.08	0.91402	92.318
	--	--	2.22723	313.73	0.91459	92.3766
	--	--	2.22856	311.749	0.91522	92.4354
	--	--	2.23001	309.267	0.91582	92.4974
	--	--	2.23159	307.519	0.91647	92.563
	--	--	2.2333	306.362	0.9171	92.625
	--	--	2.23501	305.447	0.9177	92.6871
	--	--	2.23666	304.709	0.91833	92.7459
	--	--	2.23843	303.046	0.91898	92.8114
	--	--	2.2402	301.558	0.91966	92.8805
	--	--	2.24178	299.724	0.92029	92.9493
	--	--	2.24317	291.56	0.92092	93.0116
	--	--	2.24444	286.323	0.92149	93.0701
	--	--	2.24564	283.898	0.92206	93.1254
	--	--	2.24678	282.077	0.92264	93.1805
	--	--	2.24798	280.77	0.92321	93.2324
	--	--	2.24931	279.803	0.92378	93.2875
	--	--	2.25064	279.045	0.92435	93.3428
	--	--	2.2519	278.546	0.92493	93.3944
	--	--	2.25323	278.057	0.92553	93.4532
	--	--	2.25462	277.624	0.92613	93.5118
	--	--	2.25602	277.316	0.92675	93.5706
	--	--	2.25753	277.027	0.92735	93.6326
	--	--	2.25912	276.843	0.92795	93.6912
	--	--	2.26076	276.751	0.92858	93.7533
	--	--	2.26253	276.673	0.92924	93.8155
	--	--	2.26418	276.523	0.92989	93.8811
	--	--	2.26582	276.463	0.93055	93.9501
	--	--	2.26734	276.389	0.93115	94.0122
	--	--	2.26867	276.327	0.93177	94.0742
	--	--	2.27	276.078	0.93237	94.1328
	--	--	2.27126	276.007	0.93297	94.1916
	--	--	2.27253	275.901	0.93352	94.2432
	--	--	2.27392	275.875	0.93409	94.2951
	--	--	2.2755	275.83	0.93466	94.3504
	--	--	2.27715	275.97	0.93524	94.4055
	--	--	2.27892	275.792	0.93581	94.4573
	--	--	2.28069	275.924	0.93641	94.5124
	--	--	2.2824	275.957	0.93701	94.5712
	--	--	2.28392	275.945	0.93761	94.6298
	--	--	2.28531	275.874	0.93821	94.6883
	--	--	2.28664	275.938	0.93881	94.7471
	--	--	2.28797	275.876	0.93944	94.8092
	--	--	2.28936	275.883	0.94006	94.8713
	--	--	2.29075	275.887	0.94069	94.9333
	--	--	2.29214	275.932	0.94135	94.9991
	--	--	2.2936	275.912	0.94197	95.0646
	--	--	2.29505	275.946	0.94263	95.1267
	--	--	2.29657	275.958	0.94323	95.1887
	--	--	2.29803	276.019	0.94385	95.2508
	--	--	2.29935	275.99	0.9444	95.3061
	--	--	2.30075	276.041	0.94497	95.3577
	--	--	--	--	0.94555	95.4061
	--	--	--	--	0.94612	95.4614
	--	--	--	--	0.94669	95.5165
	--	--	--	--	0.94729	95.5718
	--	--	--	--	0.94789	95.6269
	--	--	--	--	0.94846	95.6857
	--	--	--	--	0.94909	95.7443
	--	--	--	--	0.94969	95.7996
	--	--	--	--	0.95032	95.8616
	--	--	--	--	0.95095	95.9237
	--	--	--	--	0.95157	95.9823
	--	--	--	--	0.9522	96.0446
	--	--	--	--	0.95285	96.1066
	--	--	--	--	0.95354	96.1757
	--	--	--	--	0.95414	96.2377
	--	--	--	--	0.95474	96.2998
	--	--	--	--	0.95531	96.3516
	--	--	--	--	0.95588	96.4034
	--	--	--	--	0.95643	96.4483
	--	--	--	--	0.95703	96.4999
	--	--	--	--	0.9576	96.5517
	--	--	--	--	0.95815	96.6001
	--	--	--	--	0.95877	96.6552
	--	--	--	--	0.95935	96.7105
	--	--	--	--	0.95997	96.769
	--	--	--	--	0.96055	96.8278
	--	--	--	--	0.96117	96.8829
	--	--	--	--	0.96183	96.945
	--	--	--	--	0.96245	97.0071
	--	--	--	--	0.96308	97.0693
	--	--	--	--	0.96368	97.1244
	--	--	--	--	0.96434	97.1865
	--	--	--	--	0.96499	97.2555
	--	--	--	--	0.96565	97.3178
	--	--	--	--	0.96625	97.3764
	--	--	--	--	0.96682	97.4315
	--	--	--	--	0.96742	97.4833
	--	--	--	--	0.96799	97.5386
	--	--	--	--	0.96859	97.5902
	--	--	--	--	0.96914	97.6455
	--	--	--	--	0.96971	97.6974
	--	--	--	--	0.97031	97.749
	--	--	--	--	0.97088	97.8043
	--	--	--	--	0.97148	97.8594
	--	--	--	--	0.97211	97.9182
	--	--	--	--	0.97276	97.9802
	--	--	--	--	0.97336	98.0458
	--	--	--	--	0.97399	98.1044
	--	--	--	--	0.97467	98.1664
	--	--	--	--	0.9753	98.2322
	--	--	--	--	0.97595	98.2943
	--	--	--	--	0.97658	98.3598
	--	--	--	--	0.97724	98.4219
	--	--	--	--	0.97784	98.4839
	--	--	--	--	0.97841	98.5357
	--	--	--	--	0.97898	98.5876
	--	--	--	--	0.97953	98.6357
	--	--	--	--	0.98013	98.6875
	--	--	--	--	0.9807	98.7429
	--	--	--	--	0.98127	98.7945
	--	--	--	--	0.98187	98.8498
	--	--	--	--	0.98247	98.9049
	--	--	--	--	0.98307	98.9602
	--	--	--	--	0.98367	99.0153
	--	--	--	--	0.9843	99.0741
	--	--	--	--	0.9849	99.1361
	--	--	--	--	0.98555	99.1982
	--	--	--	--	0.98618	99.2602
	--	--	--	--	0.98681	99.319
	--	--	--	--	0.98749	99.3846
	--	--	--	--	0.98815	99.4536
	--	--	--	--	0.98877	99.5157
	--	--	--	--	0.98935	99.5743
	--	--	--	--	0.98995	99.6261
	--	--	--	--	0.99049	99.6779
	--	--	--	--	0.99109	99.7295
	--	--	--	--	0.99166	99.7814
	--	--	--	--	0.99221	99.8332
	--	--	--	--	0.99281	99.8848
	--	--	--	--	0.99335	99.9366
	--	--	--	--	0.99395	99.9919
	--	--	--	--	0.99455	100.051
	--	--	--	--	0.99518	100.106
	--	--	--	--	0.99581	100.168
	--	--	--	--	0.99641	100.226
	--	--	--	--	0.99706	100.289
	--	--	--	--	0.99769	100.351
	--	--	--	--	0.99835	100.416
	--	--	--	--	0.999	100.482
	--	--	--	--	0.99963	100.547
	--	--	--	--	1.00025	100.606
	--	--	--	--	1.00083	100.661
	--	--	--	--	1.00137	100.713
	--	--	--	--	1.00192	100.761
	--	--	--	--	1.00252	100.81
	--	--	--	--	1.00312	100.865
	--	--	--	--	1.00369	100.92
	--	--	--	--	1.00426	100.975
	--	--	--	--	1.00484	101.027
	--	--	--	--	1.00546	101.086
	--	--	--	--	1.00606	101.141
	--	--	--	--	1.00666	101.199
	--	--	--	--	1.00726	101.255
	--	--	--	--	1.00789	101.31
	--	--	--	--	1.00852	101.369
	--	--	--	--	1.00915	101.431
	--	--	--	--	1.0098	101.493
	--	--	--	--	1.01045	101.555
	--	--	--	--	1.01111	101.621
	--	--	--	--	1.01168	101.679
	--	--	--	--	1.01228	101.731
	--	--	--	--	1.01285	101.786
	--	--	--	--	1.01345	101.838
	--	--	--	--	1.014	101.89
	--	--	--	--	1.01457	101.938
	--	--	--	--	1.01517	101.986
	--	--	--	--	1.01575	102.042
	--	--	--	--	1.01635	102.097
	--	--	--	--	1.01692	102.152
	--	--	--	--	1.01755	102.207
	--	--	--	--	1.01815	102.266
	--	--	--	--	1.01877	102.321
	--	--	--	--	1.0194	102.383
	--	--	--	--	1.02	102.442
	--	--	--	--	1.02065	102.504
	--	--	--	--	1.02131	102.562
	--	--	--	--	1.02196	102.628
	--	--	--	--	1.02259	102.69
	--	--	--	--	1.02319	102.745
	--	--	--	--	1.02379	102.801
	--	--	--	--	1.02434	102.849
	--	--	--	--	1.02491	102.897
	--	--	--	--	1.02548	102.949
	--	--	--	--	1.02605	103.001
	--	--	--	--	1.02663	103.056
	--	--	--	--	1.0272	103.108
	--	--	--	--	1.02783	103.159
	--	--	--	--	1.0284	103.211
	--	--	--	--	1.02903	103.27
	--	--	--	--	1.0296	103.325
	--	--	--	--	1.03023	103.384
	--	--	--	--	1.03083	103.442
	--	--	--	--	1.03145	103.497
	--	--	--	--	1.03211	103.56
	--	--	--	--	1.03276	103.625
	--	--	--	--	1.03345	103.691
	--	--	--	--	1.03407	103.76
	--	--	--	--	1.0347	103.818
	--	--	--	--	1.03527	103.87
	--	--	--	--	1.03585	103.922
	--	--	--	--	1.03642	103.974
	--	--	--	--	1.03699	104.019
	--	--	--	--	1.03759	104.07
	--	--	--	--	1.03816	104.122
	--	--	--	--	1.03874	104.174
	--	--	--	--	1.03934	104.229
	--	--	--	--	1.03996	104.288
	--	--	--	--	1.04059	104.343
	--	--	--	--	1.04122	104.402
	--	--	--	--	1.04185	104.464
	--	--	--	--	1.04247	104.522
	--	--	--	--	1.04313	104.585
	--	--	--	--	1.04378	104.647
	--	--	--	--	1.04444	104.709
	--	--	--	--	1.04506	104.771
	--	--	--	--	1.04569	104.826
	--	--	--	--	1.04626	104.881
	--	--	--	--	1.04684	104.933
	--	--	--	--	1.04738	104.978
	--	--	--	--	1.04795	105.023
	--	--	--	--	1.04855	105.075
	--	--	--	--	1.04915	105.126
	--	--	--	--	1.04973	105.178
	--	--	--	--	1.05035	105.233
	--	--	--	--	1.05095	105.285
	--	--	--	--	1.05155	105.34
	--	--	--	--	1.05215	105.392
	--	--	--	--	1.05273	105.447
	--	--	--	--	1.05335	105.502
	--	--	--	--	1.05401	105.561
	--	--	--	--	1.05464	105.62
	--	--	--	--	1.05526	105.675
	--	--	--	--	1.05595	105.737
	--	--	--	--	1.0566	105.802
	--	--	--	--	1.0572	105.858
	--	--	--	--	1.05783	105.913
	--	--	--	--	1.05837	105.961
	--	--	--	--	1.05892	106.006
	--	--	--	--	1.05949	106.054
	--	--	--	--	1.06009	106.103
	--	--	--	--	1.06069	106.151
	--	--	--	--	1.06124	106.199
	--	--	--	--	1.06181	106.248
	--	--	--	--	1.06244	106.303
	--	--	--	--	1.06306	106.358
	--	--	--	--	1.06364	106.413
	--	--	--	--	1.06424	106.465
	--	--	--	--	1.06486	106.52
	--	--	--	--	1.06549	106.579
	--	--	--	--	1.06615	106.641
	--	--	--	--	1.0668	106.7
	--	--	--	--	1.06745	106.758
	--	--	--	--	1.06805	106.817
	--	--	--	--	1.06868	106.869
	--	--	--	--	1.06925	106.924
	--	--	--	--	1.06983	106.976
	--	--	--	--	1.07037	107.02
	--	--	--	--	1.07095	107.069
	--	--	--	--	1.07155	107.121
	--	--	--	--	1.07212	107.169
	--	--	--	--	1.07269	107.217
	--	--	--	--	1.07326	107.272
	--	--	--	--	1.07392	107.324
	--	--	--	--	1.07452	107.379
	--	--	--	--	1.07509	107.435
	--	--	--	--	1.07572	107.49
	--	--	--	--	1.07635	107.545
	--	--	--	--	1.07695	107.6
	--	--	--	--	1.07757	107.655
	--	--	--	--	1.07825	107.721
	--	--	--	--	1.07891	107.783
	--	--	--	--	1.07954	107.838
	--	--	--	--	1.08011	107.893
	--	--	--	--	1.08071	107.945
	--	--	--	--	1.08131	107.997
	--	--	--	--	1.08183	108.045
	--	--	--	--	1.08243	108.09
	--	--	--	--	1.08303	108.142
	--	--	--	--	1.0836	108.194
	--	--	--	--	1.08417	108.245
	--	--	--	--	1.08477	108.294
	--	--	--	--	1.08537	108.342
	--	--	--	--	1.08597	108.401
	--	--	--	--	1.08663	108.459
	--	--	--	--	1.08723	108.514
	--	--	--	--	1.08785	108.57
	--	--	--	--	1.08848	108.628
	--	--	--	--	1.08916	108.69
	--	--	--	--	1.08982	108.756
	--	--	--	--	1.09045	108.815
	--	--	--	--	1.09102	108.867
	--	--	--	--	1.09162	108.915
	--	--	--	--	1.09219	108.963
	--	--	--	--	1.09274	109.008
	--	--	--	--	1.09334	109.043
	--	--	--	--	1.09394	109.091
	--	--	--	--	1.09451	109.143
	--	--	--	--	1.09511	109.191
	--	--	--	--	1.09568	109.239
	--	--	--	--	1.09631	109.291
	--	--	--	--	1.5552	141.929
	--	--	--	--	1.55588	141.964
	--	--	--	--	1.55651	141.995
	--	--	--	--	1.55711	142.022
	--	--	--	--	1.55771	142.046
	--	--	--	--	1.55828	142.067
	--	--	--	--	1.55888	142.088
	--	--	--	--	1.55945	142.112
	--	--	--	--	1.56	142.133
	--	--	--	--	1.56055	142.154
	--	--	--	--	1.56115	142.178
	--	--	--	--	1.56175	142.205
	--	--	--	--	1.56232	142.229
	--	--	--	--	1.56292	142.254
	--	--	--	--	1.56355	142.285
	--	--	--	--	1.5642	142.316
	--	--	--	--	1.56483	142.34
	--	--	--	--	1.56545	142.364
	--	--	--	--	1.56608	142.392
	--	--	--	--	1.56674	142.423
	--	--	--	--	1.56739	142.454
	--	--	--	--	1.56802	142.485
	--	--	--	--	1.56862	142.512
	--	--	--	--	1.56919	142.536
	--	--	--	--	1.56974	142.554
	--	--	--	--	1.57034	142.571
	--	--	--	--	1.57091	142.595
	--	--	--	--	1.57151	142.619
	--	--	--	--	1.57205	142.637
	--	--	--	--	1.57265	142.657
	--	--	--	--	1.57323	142.685
	--	--	--	--	1.57383	142.709
	--	--	--	--	1.5744	142.733
	--	--	--	--	1.57503	142.757
	--	--	--	--	1.57568	142.785
	--	--	--	--	1.57628	142.806
	--	--	--	--	1.57691	142.813
	--	--	--	--	1.57754	142.833
	--	--	--	--	1.57819	142.854
	--	--	--	--	1.57885	142.878
	--	--	--	--	1.57947	142.899
	--	--	--	--	1.5801	142.916
	--	--	--	--	1.58073	142.93
	--	--	--	--	1.5813	142.94
	--	--	--	--	1.58185	142.944
	--	--	--	--	1.58239	142.94
	--	--	--	--	1.58296	142.94
	--	--	--	--	1.58356	142.947
	--	--	--	--	1.58419	142.957
	--	--	--	--	1.58482	142.975
	--	--	--	--	1.58539	142.988
	--	--	--	--	1.58599	143.002
	--	--	--	--	1.58665	143.02
	--	--	--	--	1.58727	143.033
	--	--	--	--	1.5879	143.044
	--	--	--	--	1.58853	143.058
	--	--	--	--	1.58918	143.068
	--	--	--	--	1.58986	143.075
	--	--	--	--	1.59049	143.037
	--	--	--	--	1.59112	142.995
	--	--	--	--	1.59169	142.978
	--	--	--	--	1.59224	142.951
	--	--	--	--	1.59281	142.916
	--	--	--	--	1.59344	142.878
	--	--	--	--	1.59401	142.847
	--	--	--	--	1.59455	142.819
	--	--	--	--	1.59515	142.795
	--	--	--	--	1.59575	142.775
	--	--	--	--	1.59633	142.761
	--	--	--	--	1.59695	142.747
	--	--	--	--	1.59753	142.733
	--	--	--	--	1.59815	142.719
	--	--	--	--	1.59878	142.716
	--	--	--	--	1.59941	142.719
	--	--	--	--	1.60004	142.723
	--	--	--	--	1.60066	142.709
	--	--	--	--	1.60135	142.699
	--	--	--	--	1.60203	142.692
	--	--	--	--	1.60263	142.626
	--	--	--	--	1.6032	142.571
	--	--	--	--	1.60377	142.536
	--	--	--	--	1.60437	142.512
	--	--	--	--	1.60495	142.495
	--	--	--	--	1.60549	142.471
	--	--	--	--	1.60606	142.433
	--	--	--	--	1.60666	142.405
	--	--	--	--	1.60724	142.392
	--	--	--	--	1.60784	142.374
	--	--	--	--	1.60841	142.364
	--	--	--	--	1.60904	142.354
	--	--	--	--	1.60966	142.354
	--	--	--	--	1.61029	142.354
	--	--	--	--	1.61095	142.354
	--	--	--	--	1.61157	142.35
	--	--	--	--	1.61223	142.34
	--	--	--	--	1.61285	142.316
	--	--	--	--	1.61345	142.298
	--	--	--	--	1.61408	142.281
	--	--	--	--	1.61465	142.257
	--	--	--	--	1.61523	142.198
	--	--	--	--	1.61577	142.15
	--	--	--	--	1.61635	142.115
	--	--	--	--	1.61695	142.088
	--	--	--	--	1.61752	142.064
	--	--	--	--	1.61812	142.04
	--	--	--	--	1.61869	142.019
	--	--	--	--	1.61932	142.002
	--	--	--	--	1.61995	141.974

## Sheet: Fig.5c,5d,5e,5f
Fig.5c						Fig.5d			Fig.5e			Fig.5f
	Bamboo fiber						Natural			Alkali			TiO2
	Strain	Stress	Strain	peak frequency			Strain	peak frequency		Strain	peak frequency		Strain	peak frequency
	0.00123	0.07687	2.75962	106			0.73885	140		0.10402	177		0.38767	82
	0.01153	1.05812	2.96534	106			0.90266	148		0.18153	177		0.40659	178
	0.02602	2.47564	3.8525	106			1.3251	148		0.19298	177		0.53721	177
	0.04148	4.04377	3.85594	106			1.32518	148		0.20577	177		0.54166	171
	0.05691	5.70031	3.87328	106			1.41432	144		0.22747	177		0.55787	143
	0.07272	7.43098	3.87687	106			1.41731	137		0.24921	141		0.56802	166
	0.08869	9.17857	3.87848	106			1.4369	151		0.25241	177		0.57359	145
	0.10418	10.9757	3.87851	0			1.46699	148		0.27434	177		0.59467	141
	0.11979	12.8613	3.87862	106			1.47277	150		0.27992	151		0.59498	144
	0.13535	14.8116	3.8795	106			1.49156	148		0.29535	153		0.59507	141
	0.151	16.8426	3.87967	106			1.52808	148		0.29983	177		0.59544	178
	0.16696	18.9023	3.8799	106			1.54782	148		0.30147	177		0.59718	142
	0.18233	21.0203	3.88009	106			1.55023	148		0.30471	177		0.62351	175
	0.19786	23.2439	3.88017	106			1.5684	148		0.30841	177		0.63019	145
	0.21337	25.543	3.88065	106			1.57306	148		0.36327	141		0.63231	146
	0.22927	27.9054	3.88166	106			1.5742	148		0.46731	204		0.63475	171
	0.24528	30.2739	3.88227	106			1.59349	150		0.50957	141		0.63977	160
	0.26083	32.685	3.88238	208			1.59533	148		0.52737	144		0.65125	142
	0.27644	35.1805	3.88292	205			1.59937	141		0.56136	144		0.65913	147
	0.29215	37.7341	3.88353	106			1.62136	148		0.58916	144		0.66354	146
	0.30817	40.3237	3.88368	106			1.62154	151		0.59945	141		0.6819	141
	0.32439	42.8967	3.88373	106			1.63169	148		0.61462	148		0.68229	142
	0.34004	45.4866	3.88378	0			1.63437	148		0.65149	190		0.68839	171
	0.35583	48.1406	3.89221	106			1.64789	151		0.66002	178		0.69532	142
	0.37163	50.8337	3.89224	106			1.65045	158		0.69594	141		0.69871	160
	0.3878	53.5434	3.89229	0			1.68081	141		0.72107	204		0.70413	141
	0.40415	56.2163	3.89235	106			1.68104	148		0.72472	144		0.70685	142
	0.41991	58.8902	3.8924	106			1.68991	137		0.72566	217		0.70717	147
	0.43575	61.612	3.89249	106			1.69418	0		0.74084	211		0.71001	144
	0.45159	64.3689	3.89254	0			1.72322	148		0.75858	190		0.71176	142
	0.46796	67.1256	3.8928	106			1.72822	148		0.76237	197		0.71189	178
	0.48428	69.8286	3.89287	106			1.73184	150		0.77339	141		0.71441	141
	0.50002	72.543	3.89299	106			1.73678	148		0.77359	142		0.71895	141
	0.51591	75.3007					1.73698	148		0.78757	205		0.72342	144
	0.53187	78.0808					1.73742	137		0.78882	141		0.72349	141
	0.54833	80.8438					1.73758	148		0.80716	141		0.72358	82
	0.56465	83.542					1.7676	143		0.80947	200		0.72659	141
	0.58048	86.2536					1.76839	211		0.8189	200		0.74224	178
	0.59647	88.9885					1.76897	158		0.82323	177		0.74284	144
	0.61255	91.7315					1.7699	143		0.82429	204		0.74772	178
	0.62908	94.4403					1.77009	183		0.82436	190		0.74787	178
	0.64535	97.0847					1.77377	148		0.84715	141		0.75342	151
	0.66117	99.7487					1.77595	151		0.84922	141		0.7556	141
	0.67714	102.436					1.78095	211		0.85992	151		0.75965	142
	0.69329	105.133					1.78128	156		0.86612	176		0.76176	151
	0.70986	107.78					1.78223	144		0.87928	141		0.7631	153
	0.72606	110.37					1.78252	143		0.88444	141		0.76805	177
	0.74191	112.981					1.78297	143		0.88932	144		0.76837	175
	0.75792	115.609					1.7837	148		0.89018	142		0.76926	148
	0.77415	118.239					1.78468	150		0.89579	141		0.77047	82
	0.79073	120.81					1.78568	150		0.89681	192		0.77404	102
	0.80679	123.336					1.79097	140		0.90271	190		0.77679	177
	0.82265	125.893					1.79146	150		0.92616	141		0.78428	141
	0.83861	128.471					1.79301	143		0.9281	200		0.78517	141
	0.85501	131.04					1.79341	143		0.93867	190		0.78728	211
	0.87161	133.533					1.7941	141		0.94043	190		0.79386	145
	0.88753	135.994					1.79423	141		0.94819	200		0.79686	205
	0.90341	138.494					1.79451	143		0.95024	190		0.797	102
	0.91928	141.02					1.79543	0		0.95113	200		0.80054	141
	0.9356	143.55					1.79711	148		0.95154	190		0.80062	141
	0.95202	146.023					1.79752	143		0.95246	190		0.80281	141
	0.96786	148.489					1.7992	150		0.95841	177		0.8079	147
	0.98376	150.993					1.80089	147		0.9586	141		0.81055	177
	0.99986	153.507					1.80257	143		0.95865	141		0.81299	177
	1.01631	155.994					1.80344	148		0.95888	141		0.82233	82
	1.03276	158.411					1.80513	148		0.95916	204		0.8257	142
	1.04857	160.827					1.80681	143		0.96055	197		0.82785	141
	1.06451	163.275					1.80849	142		0.96439	145		0.82854	141
	1.08048	165.744					1.80931	141		0.96509	145		0.8288	146
	1.09691	168.193					1.81022	137		0.96899	141		0.83145	177
	1.11324	170.585					1.8107	141		0.96934	141		0.83707	0
	1.12905	172.986					1.81079	137		0.97433	200		0.85383	82
	1.14499	175.417					1.81096	137		0.97743	200		0.85788	82
	1.16104	177.863					1.81116	141		0.97996	175		0.85916	146
	1.17756	180.277					1.81131	148		0.98643	175		0.86031	205
	1.19381	182.63					1.81192	0		0.9888	204		0.86115	144
	1.20961	185.005					1.81246	0		0.99374	141		0.86207	197
	1.22559	187.402					1.81312	137		0.99671	194		0.86214	205
	1.24169	189.813					1.81501	141		1.0031	175		0.86226	144
	1.25827	192.177					1.81521	141		1.00506	200		0.86594	214
	1.27443	194.487					1.8164	209		1.00986	204		0.86965	156
	1.2903	196.819					1.81704	202		1.01095	197		0.87004	142
	1.30626	199.172					1.81734	141		1.01316	177		0.8721	141
	1.32246	201.529					1.81902	165		1.01472	141		0.87343	144
	1.33899	203.838					1.8207	144		1.01716	177		0.8736	171
	1.35506	206.101					1.82239	143		1.01744	178		0.87915	142
	1.3709	208.398					1.82407	143		1.0236	197		0.87926	145
	1.38692	210.712					1.82466	141		1.02721	175		0.88175	146
	1.40313	213.027					1.8249	141		1.03175	200		0.88421	142
	1.41966	215.289					1.8256	143		1.03336	190		0.88821	205
	1.43564	217.516					1.82586	151		1.03362	214		0.8885	144
	1.4516	219.773					1.82687	141		1.0346	175		0.88931	205
	1.46758	222.039					1.82696	141		1.03521	204		0.89017	160
	1.48389	224.302					1.82719	0		1.03857	200		0.89359	178
	1.50038	226.505					1.82759	249		1.03867	177		0.8942	240
	1.51628	228.689					1.82785	203		1.04275	204		0.89441	171
	1.53219	230.907					1.82848	148		1.0433	151		0.8955	142
	1.54813	233.146					1.82877	143		1.04366	177		0.89561	141
	1.56442	235.383					1.82918	141		1.04485	211		0.89577	0
	1.58081	237.571					1.82928	0		1.04862	200		0.89602	144
	1.59665	239.752					1.82996	143		1.05057	189		0.89776	141
	1.61258	241.967					1.83109	0		1.05158	151		0.90108	144
	1.62862	244.197					1.83135	163		1.05376	197		0.90186	171
	1.64509	246.402					1.83209	141		1.06161	176		0.90447	144
	1.66151	248.538					1.83261	143		1.0617	211		0.90817	142
	1.67731	250.675					1.83322	0		1.06398	175		0.90934	177
	1.69323	252.848					1.83382	143		1.06462	178		0.91063	144
	1.7092	255.042					1.8342	140		1.0654	160		0.91083	142
	1.72567	257.214					1.83588	143		1.0664	178		0.91127	141
	1.742	259.323					1.83645	143		1.06824	200		0.91484	160
	1.7578	261.446					1.83693	177		1.07166	144		0.91894	142
	1.77377	263.596					1.83729	141		1.0735	141		0.91952	178
	1.78978	265.763					1.83879	141		1.07391	214		0.91961	141
	1.80632	267.898					1.83962	140		1.07548	204		0.92398	142
	1.82257	269.972					1.83999	202		1.07665	178		0.92654	147
	1.83836	272.066					1.84078	141		1.07705	177		0.92935	200
	1.85429	274.191					1.84105	143		1.07777	205		0.93093	82
	1.87042	276.327					1.84132	141		1.07831	197		0.93605	142
	1.88698	278.418					1.84252	143		1.07861	200		0.94096	141
	1.90313	280.457					1.84386	143		1.07967	190		0.94189	171
	1.91903	282.515					1.84417	148		1.08074	200		0.94198	197
	1.93493	284.596					1.84465	0		1.08576	153		0.94211	171
	1.95106	286.695					1.84537	0		1.08595	145		0.94242	141
	1.96758	288.746					1.84582	141		1.09065	209		0.94257	171
	1.98361	290.759					1.84593	150		1.09751	141		0.94284	171
	1.99947	292.805					1.84692	148		1.10158	214		0.94306	141
	2.01544	294.87					1.84832	141		1.10914	141		0.94316	142
	2.03171	296.935					1.84921	143		1.10919	0		0.94339	177
	2.04819	298.947					1.84974	209		1.1098	205		0.94366	144
	2.06427	300.921					1.85091	144		1.111	214		0.94372	205
	2.08014	302.922					1.85297	141		1.11112	177		0.94467	205
	2.09604	304.95					1.85376	141		1.11187	214		0.94482	144
	2.11233	306.979					1.85402	143		1.11201	144		0.9451	0
	2.12879	308.954					1.85463	141		1.11325	214		0.94524	144
	2.1447	310.908					1.85572	143		1.11351	214		0.94547	142
	2.16062	312.896					1.8567	143		1.1158	214		0.94565	141
	2.17659	314.902					1.8573	0		1.11592	205		0.94574	141
	2.19294	316.899					1.85928	140		1.12229	198		0.94586	144
	2.20942	318.835					1.85978	140		1.12247	197		0.94633	177
	2.22531	320.753					1.86016	148		1.1244	141		0.94642	145
	2.24124	322.704					1.86052	143		1.1265	236		0.9465	145
	2.2572	324.675					1.86205	141		1.12666	214		0.94655	0
	2.27361	326.631					1.86281	143		1.12952	186		0.94672	141
	2.29003	328.526					1.86514	141		1.12958	198		0.94702	141
	2.30587	330.415					1.86676	143		1.12994	171		0.9471	240
	2.32182	332.334					1.87089	143		1.13001	198		0.94735	240
	2.33778	334.274					1.87237	143		1.13163	147		0.94751	141
	2.35417	336.198					1.87263	141		1.13262	189		0.94762	144
	2.3705	338.07					1.87273	141		1.13382	198		0.94773	234
	2.38632	339.948					1.87294	143		1.13396	186		0.94782	141
	2.40225	341.857					1.87313	141		1.1351	197		0.94794	240
	2.41826	343.785					1.87423	141		1.13521	214		0.94816	160
	2.43475	345.685					1.87447	148		1.13527	178		0.9485	141
	2.4511	347.523					1.87469	148		1.13559	178		0.94861	205
	2.46692	349.368					1.87483	141		1.13611	141		0.94874	240
	2.48284	351.242					1.87529	148		1.13646	151		0.94882	205
	2.49885	353.139					1.87586	140		1.14104	147		0.94892	160
	2.51536	355.004					1.87636	141		1.1416	141		0.94918	0
	2.53157	356.815					1.87804	151		1.14167	0		0.94927	141
	2.54742	358.645					1.87996	141		1.14176	177		0.94933	141
	2.56339	360.496					1.88071	141		1.14196	141		0.94948	160
[truncated: 6,696 more rows]

## Sheet: Fig.6a,6b,6c,6d
Fig.6a			Fig.6b			Fig.6c				Fig.6d
[truncated: 6,859 more rows]
